# Supplementary material for: Role of the prorenin receptor in endometrial cancer cell growth
Source: Oncotarget. 2022 Apr 1;13:587–99. doi: 10.18632/oncotarget.28224 (PMC8986267; doi:10.18632/oncotarget.28224)
Supplement: Supplementary file 2 [file oncotarget-13-28224-s002.xlsx]

## Sheet: Descriptions and legend
Supplementary Table 2: The complete list of dysregulated proteins following siRNA knockdown and Tandem Mass Tags (TMT) mass spectrometry-based proteomics
Parameters
Protein FDR Confidence	The level of confidence calculated for the identified protein by the Protein FDR Validator node in Proteome Discoverer 2.4 (High ≤ 0.01)
Accession	Unique UniProt Accession for Human. Information accessible at https://www.uniprot.org/
Description	Protein Name
# Unique Peptides	The total number of distinct peptide sequences unique to the protein.
Modifications	Any post-translational modifications detected for that protein (see methods for selected PTMs)
Fold change	The average of the scaled abundance of the (P)RR siRNA treated cells divided by the average of the negative control treated cells for each protein
P-Value	P-value determined by tTest of the two groups
Abundances (Scaled)	Abundances are initially normalised by total peptide amount, whereby the peptide group abundances for each sample are summed and the maximum sum for all files is determined. The normalisation factor is the factor of the sum of the sample and the maximum sum in all files. After aggregating all the normalised abundance values per sample, proteome discoverer then scales the values of each sample so …

## Sheet: TMT Proteome
Protein FDR Confidence: Combined	Accession	Description	# Unique Peptides	Gene Symbol	Chromosome	Fold Change	(log2) Fold Change	P-Value	Abundances (Scaled): Negative Control Rep 1	Abundances (Scaled): Negative Control Rep 2	Abundances (Scaled): Negative Control Rep 3	Abundances (Scaled): (P)RR siRNA Rep 1	Abundances (Scaled): (P)RR siRNA Rep 2	Abundances (Scaled): (P)RR siRNA Rep 3
High	P35579	Myosin-9	132	MYH9	22	0.923	-0.12	0.429889	97.7	101.7	101.4	90.5	93.6	102.8
High	P21333	Filamin-A	129	FLNA	X	1.069	0.1	0.0064662	97	99	101.4	105.8	105	108.1
High	Q14204	Cytoplasmic dynein 1 heavy chain 1	204	DYNC1H1	14	0.937	-0.09	0.0413031	104.6	104.7	105.4	98.1	100.7	90.6
High	P49327	Fatty acid synthase	131	FASN	17	1.056	0.08	0.219167	96.5	95.8	97.2	101.9	97.6	116.7
High	P78527	DNA-dependent protein kinase catalytic subunit	173	PRKDC	8	0.929	-0.11	0.197527	108.3	106.1	101.3	98.5	100.2	77.4
High	Q9Y490	Talin-1	107	TLN1	9	1.041	0.06	0.00677896	94	96	96	99.4	99.9	102.7
High	Q09666	Neuroblast differentiation-associated protein AHNAK	161	AHNAK	11	0.927	-0.11	0.557391	99.4	104.8	104.5	96.8	104.5	92
High	Q00610	Clathrin heavy chain 1	82	CLTC	17	0.957	-0.06	0.274224	107.4	104	104.7	100.6	100.3	75.4
High	P15924	Desmoplakin	144	DSP	6	0.942	-0.09	0.22324	103	104	99.7	97	100.2	82.2
High	P46940	Ras GTPase-activating-like protein IQGAP1	91	IQGAP1	15	1.025	0.04	0.518921	102.6	101.2	93.1	105.3	103.7	99.4
High	P35580-4	Isoform 4 of Myosin-10	2	MYH10	17	1.041	0.06	0.936173	97.7	98.9	94.9	101.7	104	90.3
High	P05787	Keratin, type II cytoskeletal 8	51	KRT8	12	1.173	0.23	0.1374	86.7	87.9	91.4	99.5	103.1	137.2
High	Q01082	Spectrin beta chain, non-erythrocytic 1	101	SPTBN1	2	0.897	-0.16	0.179427	106.9	108.4	101.3	95.8	101.6	81.3
High	O75369	Filamin-B	93	FLNB	3	1.056	0.08	0.867313	98.6	100.4	100.1	105.7	106.6	93.2
High	Q15149	Plectin	138	PLEC	8	0.966	-0.05	0.882511	97	101.4	106.3	97.9	104.3	97.2
High	P07900	Heat shock protein HSP 90-alpha	40	HSP90AA1	14	0.986	-0.02	0.835193	100.8	94.3	107.6	99.4	91.6	104.1
High	Q7Z406-6	Isoform 6 of Myosin-14	92	MYH14	19	0.966	-0.05	0.777783	100.1	102	96.4	96.7	104.6	88.5
High	P08238	Heat shock protein HSP 90-beta	40	HSP90AB1	6	0.994	-0.01	0.742577	99.4	97.7	106.2	98.8	96	101.7
High	Q92616	eIF-2-alpha kinase activator GCN1	105	GCN1L1; GCN1	12	0.964	-0.05	0.213202	99.7	102.5	106.3	98.8	100.9	89.6
High	P13639	Elongation factor 2	57	EEF2	19	1.037	0.05	0.825418	95.8	96.9	102.9	100.5	95.1	106.8
High	P18206	Vinculin	77	VCL	10	1.076	0.11	0.0153193	95.5	98.8	94.1	101	105.6	102.8
High	P11142	Heat shock cognate 71 kDa protein	41	HSPA8	11	1.066	0.09	0.381758	94.3	96.7	106.2	103.1	102.2	104.8
High	P05783	Keratin, type I cytoskeletal 18	42	KRT18	12	1.024	0.03	0.57556	99.2	101	91.6	95.9	101.5	104.8
High	O75643	U5 small nuclear ribonucleoprotein 200 kDa helicase	84	SNRNP200	2	0.973	-0.04	0.392498	102.4	103.1	100.1	99.6	100.3	77.6
High	P42704	Leucine-rich PPR motif-containing protein, mitochondrial	75	LRPPRC	2	0.921	-0.12	0.385739	109.5	107.6	96.7	101.7	99.1	86
High	P04406	Glyceraldehyde-3-phosphate dehydrogenase	33	GAPDH	12	1.037	0.05	0.342554	95.6	92.4	96.6	99.1	97.2	137.6
High	P10809	60 kDa heat shock protein, mitochondrial	49	HSPD1	2	0.99	-0.01	0.639189	99.7	100.1	93.7	98.7	94.5	118.8
High	Q5T4S7	E3 ubiquitin-protein ligase UBR4	90	UBR4	1	1.039	0.06	0.953404	99.4	96.9	103.7	106.7	103.3	93.7
High	P07814	Bifunctional glutamate/proline--tRNA ligase	80	EPRS	1	0.925	-0.11	0.0330415	103.4	101	103.3	97.8	95.5	90.9
High	P27708	CAD protein	73	CAD	2	1.01	0.01	0.845052	98.1	101.1	102.8	102.1	105.4	98.1
High	P14618	Pyruvate kinase PKM	5	PKM	15	0.972	-0.04	0.396669	104.4	101.8	101.6	97.8	98.9	103.2
High	P46013	Proliferation marker protein Ki-67	10	MKI67	10	0.862	-0.21	0.0528586	99.1	109.6	101.1	87.2	93.9	72.9
High	P22314	Ubiquitin-like modifier-activating enzyme 1	57	UBA1	X	1.043	0.06	0.781254	103.8	100.2	98.8	107.4	104.5	97.4
High	O43707	Alpha-actinin-4	46	ACTN4	19; CHR_HG26_PATCH	0.997	0	0.547725	100.6	100.5	100.1	100.2	100.9	93.7
High	P06733	Alpha-enolase	39	ENO1	1	1.002	0	0.494469	94.9	93.5	91.3	92.7	93.7	157.7
High	Q86UP2	Kinectin	75	KTN1	14	0.982	-0.03	0.556828	99.1	101.3	99	97.3	101.8	92.2
High	P55072	Transitional endoplasmic reticulum ATPase	58	VCP	9	0.978	-0.03	0.999848	95.7	99.9	100.7	95.1	97.7	103.6
High	P34932	Heat shock 70 kDa protein 4	56	HSPA4	5	0.992	-0.01	0.479505	103.1	103.3	102.9	102.3	102.4	86
High	P14625	Endoplasmin	60	HSP90B1	12	0.942	-0.09	0.897635	106.5	103.6	92.5	97.5	97.2	117.9
High	P12270	Nucleoprotein TPR	91	TPR	1	0.943	-0.08	0.24015	97.5	103.4	101.4	95.6	100.3	88
High	P07437	Tubulin beta chain	5	TUBB	6; CHR_HSCHR6_MHC_MANN_CTG1; CHR_HSCHR6_MHC_COX_CTG1; CHR_HSCHR6_MHC_APD_CTG1; CHR_HSCHR6_MHC_DBB_CTG1; CHR_HSCHR6_MHC_MCF_CTG1; CHR_HSCHR6_MHC_QBL_CTG1; CHR_HSCHR6_MHC_SSTO_CTG1	1.07	0.1	0.14732	90.7	94.4	98.3	100.6	101.1	125.3
High	Q6P2Q9	Pre-mRNA-processing-splicing factor 8	83	PRPF8	17; CHR_HSCHR17_1_CTG2	0.977	-0.03	0.478204	101.8	103.2	99.2	99.5	102.3	82.1
High	P12814	Alpha-actinin-1	35	ACTN1	14	1.04	0.06	0.937725	100	97.5	105.5	109.1	104.1	94.5
High	P60709	Actin, cytoplasmic 1	9	ACTB	7	1.06	0.08	0.470777	99.6	93.5	104.7	105.6	97	113.4
High	P29401	Transketolase	40	TKT	3	1.087	0.12	0.24706	94.7	92.7	102.9	102.9	98.2	116.2
High	P49321	Nuclear autoantigenic sperm protein	48	NASP	1	0.817	-0.29	0.140582	111	111.2	98.7	90.7	97.3	71
High	P13010	X-ray repair cross-complementing protein 5	52	XRCC5	2	0.97	-0.04	0.308678	103.9	101.7	102	98.9	96.5	102.4
High	Q08211	ATP-dependent RNA helicase A	57	DHX9	1	0.995	-0.01	0.68089	101.9	98.9	102.7	101.7	101.3	93.9
High	P20700	Lamin-B1	48	LMNB1	5	0.983	-0.02	0.93274	96.8	94.9	100.7	95.2	92.4	112.1
High	Q12906-7	Isoform 7 of Interleukin enhancer-binding factor 3	41	ILF3	19	0.912	-0.13	0.268065	108.5	105.8	95.8	98.8	96.5	88.5
High	P38646	Stress-70 protein, mitochondrial	51	HSPA9	5	0.996	-0.01	0.858325	106.3	104.9	105.4	105	100.9	106.4
High	P58107	Epiplakin	58			0.985	-0.02	0.932695	96.2	105	107	103.5	108.3	100.3
High	P52272	Heterogeneous nuclear ribonucleoprotein M	53	HNRNPM	19	1.026	0.04	0.0538496	96.6	98.6	96.7	101.5	99.3	99
High	P0DMV9	Heat shock 70 kDa protein 1B	23	HSPA1B; HSPA1A	6; CHR_HSCHR6_MHC_APD_CTG1; CHR_HSCHR6_MHC_DBB_CTG1; CHR_HSCHR6_MHC_QBL_CTG1; CHR_HSCHR6_MHC_COX_CTG1	1.068	0.09	0.998	94.7	95.5	107	101.9	102	93.8
High	P35221	Catenin alpha-1	33	CTNNA1	5	0.989	-0.02	0.993708	99.1	97.4	101.2	101.8	97.3	97.9
High	P33176	Kinesin-1 heavy chain	44	KIF5B	10	1.045	0.06	0.910303	96.7	97.3	103.1	101.6	102.4	96
High	Q14839	Chromodomain-helicase-DNA-binding protein 4	48	CHD4	12	0.92	-0.12	0.135144	103.7	108.7	101.3	95.4	98.2	78.3
High	P49792	E3 SUMO-protein ligase RanBP2	80	RANBP2	2	0.964	-0.05	0.372455	99.8	102.4	100.8	97.2	101.1	79.6
High	P11388	DNA topoisomerase 2-alpha	53	TOP2A	17	0.896	-0.16	0.0953105	95.4	104.5	103.4	92.7	94	87.1
High	Q9BVA1	Tubulin beta-2B chain	3	TUBB2B	6	0.976	-0.03	0.80206	113	95	106	114.3	103.5	76.6
High	Q71U36	Tubulin alpha-1A chain	3	TUBA1A	12	1.102	0.14	0.584249	95	88.4	110.3	107.6	102.1	104.7
High	P06576	ATP synthase subunit beta, mitochondrial	29	ATP5B	12	0.923	-0.12	0.291252	105.6	105.2	95.8	97.1	98.9	96.1
High	Q14152	Eukaryotic translation initiation factor 3 subunit A	70	EIF3A	10	1.06	0.08	0.424412	92.5	96.9	104	102.7	102.8	102.2
High	P15311	Ezrin	49	EZR	6	1.101	0.14	0.253066	93.6	91.9	101.9	103	101.4	115.4
High	P07237	Protein disulfide-isomerase	41	P4HB	17	1.003	0	0.492139	101.6	100.2	94.1	100.4	97.6	131.4
High	P16615	Sarcoplasmic/endoplasmic reticulum calcium ATPase 2	39	ATP2A2	12	0.906	-0.14	0.053838	105.4	107.7	101.4	95.4	98.5	88.2
High	O00410	Importin-5	44	IPO5	13	0.982	-0.03	0.54095	103.5	100.6	104.9	103.2	101.7	83
High	P11021	Endoplasmic reticulum chaperone BiP	44	HSPA5	9	0.97	-0.04	0.885898	104.4	101.7	98	96.3	98.6	118.9
High	P09874	Poly [ADP-ribose] polymerase 1	53	PARP1	1	0.738	-0.44	0.00386302	118.1	114.5	104.6	85.9	84.6	77.7
High	P49588	Alanine--tRNA ligase, cytoplasmic	47	AARS	16	1.005	0.01	0.831165	102	99.3	99.9	100.3	101.3	96.4
High	P12956	X-ray repair cross-complementing protein 6	45	XRCC6	22	0.998	0	0.764385	102.8	100.7	100.8	104	100.6	94.7
High	Q14203-4	Isoform 4 of Dynactin subunit 1	53	DCTN1	2	0.981	-0.03	0.702783	100	103.3	104.3	101.3	107.8	85
High	P13796	Plastin-2	39	LCP1	13	1.007	0.01	0.569662	105.6	102.6	107.8	106.4	106.6	78.1
High	Q9Y4L1	Hypoxia up-regulated protein 1	45	HYOU1	11; CHR_HG2217_PATCH	0.933	-0.1	0.0885947	112.7	107.7	110.4	103	104.1	89
High	Q99460	26S proteasome non-ATPase regulatory subunit 1	45	PSMD1	2	0.955	-0.07	0.206889	103.6	103.2	102.5	98.5	100.7	86.7
High	Q04637-8	Isoform 8 of Eukaryotic translation initiation factor 4 gamma 1	59	EIF4G1	3	0.838	-0.25	0.00641733	99.4	105.4	112.1	88.3	91.6	84.2
High	Q9P2E9	Ribosome-binding protein 1	54			0.901	-0.15	0.207386	105.8	105	97	94.6	101.3	89.1
High	Q02880-2	Isoform Beta-1 of DNA topoisomerase 2-beta	45	TOP2B	3	0.958	-0.06	0.381126	103.7	106.2	101.8	99.4	103.8	71.7
High	Q13263	Transcription intermediary factor 1-beta	37	TRIM28	19	1.047	0.07	0.366598	95.2	93.6	96.9	99.6	95.5	127.7
High	P48643	T-complex protein 1 subunit epsilon	36	CCT5	5	0.982	-0.03	0.68973	92.7	95.4	98.8	93.6	90.4	136.2
High	P07355	Annexin A2	35	ANXA2	15	1.246	0.32	0.292658	81.6	81.1	103.7	101.7	94.3	172.3
High	Q00341	Vigilin	55	HDLBP	2	1.028	0.04	0.980154	94	98.5	106.1	97.5	101.3	101.4
High	P30101	Protein disulfide-isomerase A3	40	PDIA3	15	1.02	0.03	0.99399	112.7	100.9	95.2	102.9	93.4	115.2
High	P04350	Tubulin beta-4A chain	3	TUBB4A	19	1.025	0.04	0.725705	110.1	105.4	97	109	108.1	73.2
High	Q00839	Heterogeneous nuclear ribonucleoprotein U	2	HNRNPU	1	1.03	0.04	0.52659	96.1	89.8	96.8	99	90	137.5
High	P22102	Trifunctional purine biosynthetic protein adenosine-3	43	GART	21	0.976	-0.03	0.465184	104.5	104.7	103.4	102	104.5	86.8
High	P02545	Prelamin-A/C	53	LMNA	1	0.996	-0.01	0.935157	101.6	98.2	97.6	97.1	97.7	105
High	Q14008	Cytoskeleton-associated protein 5	66	CKAP5	11	0.923	-0.11	0.14107	96.7	102.9	104.7	95	98.4	87.1
High	Q02790	Peptidyl-prolyl cis-trans isomerase FKBP4	38	FKBP4	12	1.172	0.23	0.100557	94.9	92.7	102.9	111.2	100.1	118.7
High	Q86VP6	Cullin-associated NEDD8-dissociated protein 1	47	CAND1	12	0.975	-0.04	0.34207	103	101.4	98.9	100	98.8	84.2
High	P78371	T-complex protein 1 subunit beta	35	CCT2	12	0.937	-0.09	0.540009	99.4	103.1	103.5	96.6	95.9	103.8
High	P00558	Phosphoglycerate kinase 1	28	PGK1	X	0.85	-0.23	0.509234	118	111	88.4	91.2	94.4	102
High	Q13085	Acetyl-CoA carboxylase 1	53	ACACA	17; CHR_HSCHR17_7_CTG4	1.037	0.05	0.965872	100.8	101.5	100.5	104.6	105.4	89.9
High	P05023	Sodium/potassium-transporting ATPase subunit alpha-1	28	ATP1A1	1	0.999	0	0.713485	99.8	103.3	103.9	103.3	103.8	92.2
High	Q13200	26S proteasome non-ATPase regulatory subunit 2	47	PSMD2	3	1.02	0.03	0.999835	98.5	99.1	107.5	104.2	101.1	99.4
High	P17987	T-complex protein 1 subunit alpha	35	TCP1	6	0.97	-0.04	0.248921	101.1	99.4	99.1	96.4	92.4	99.5
High	O75533	Splicing factor 3B subunit 1	50	SF3B1	2	0.97	-0.04	0.409854	100	101.4	102.4	98.4	101.9	82.1
High	Q15233	Non-POU domain-containing octamer-binding protein	36	NONO	X	1.059	0.08	0.39888	83.8	89	96	94.2	91.8	158.2
High	Q7KZF4	Staphylococcal nuclease domain-containing protein 1	49	SND1	7	1.025	0.04	0.608639	103.5	99.5	99.9	102.3	99.7	109.7
High	P11586	C-1-tetrahydrofolate synthase, cytoplasmic	54	MTHFD1	14	0.989	-0.02	0.701523	102.3	102.7	100.7	101.9	100	101.2
High	Q9NZM1	Myoferlin	59	MYOF	10	0.948	-0.08	0.245922	100.8	105.9	100.8	95.6	101.9	83.6
High	Q9BQE3	Tubulin alpha-1C chain	4	TUBA1C	12	1.114	0.16	0.0808181	95.9	92.5	101.6	106.8	101.3	115.1
High	P25705	ATP synthase subunit alpha, mitochondrial	35	ATP5A1	18	1.006	0.01	0.493102	98	99.4	90.8	98.6	94.5	131.8
High	Q92945	Far upstream element-binding protein 2	37	KHSRP	19	1.015	0.02	0.184401	98.5	99.2	94.2	99.7	100	101.9
High	Q14974	Importin subunit beta-1	38	KPNB1	17	0.903	-0.15	0.185372	107.9	104.3	99.1	95.2	94.2	81.5
High	P27816	Microtubule-associated protein 4	21	MAP4	3	1.057	0.08	0.253986	93.5	96.9	101.5	101	102.4	109.7
High	P08727	Keratin, type I cytoskeletal 19	32	KRT19	17	1.058	0.08	0.162335	95.5	97.5	92.5	101	107	97
High	P19338	Nucleolin	50	NCL	2	1.1	0.14	0.264759	90.3	91.5	96.3	100.6	96	139
High	P46939	Utrophin	63	UTRN	6	1.046	0.07	0.725403	91.8	98.5	96.6	101.1	108.8	89.8
High	P68366	Tubulin alpha-4A chain	7	TUBA4A	2	1.127	0.17	0.408027	81.1	87.9	104.5	97.4	99.1	129
High	P49368	T-complex protein 1 subunit gamma	36	CCT3	1	0.879	-0.19	0.0675833	106.4	106.5	101.7	93.5	94.4	84.7
High	P50990	T-complex protein 1 subunit theta	38	CCT8	21	1.012	0.02	0.720958	97	97	101.3	98.2	95.5	112.9
High	P50395	Rab GDP dissociation inhibitor beta	37	GDI2	10	1.287	0.36	0.163006	104.5	89.1	88.2	114.6	96.2	129.4
High	P31948	Stress-induced-phosphoprotein 1	54	STIP1	11	1.072	0.1	0.503116	94.8	92	102.3	101.6	92.8	124.1
High	Q15029	116 kDa U5 small nuclear ribonucleoprotein component	47	EFTUD2	17	0.968	-0.05	0.19204	99.7	101.5	103	99.3	98.2	89.3
High	P53621	Coatomer subunit alpha	51	COPA	1	0.947	-0.08	0.101642	102.9	104.5	105.7	99	100.1	87.4
High	Q12888	TP53-binding protein 1	46	TP53BP1	15	0.969	-0.04	0.547984	102.4	102.9	98.8	99.2	102.6	91
High	Q9P2J5	Leucine--tRNA ligase, cytoplasmic	54	LARS	5	1.027	0.04	0.964146	100.7	97.8	98.6	107.1	101.3	85.8
High	P14866	Heterogeneous nuclear ribonucleoprotein L	31	HNRNPL	19; CHR_HG26_PATCH	1.1	0.14	0.475837	99.1	90	89.5	99	88.6	161.9
High	Q99832	T-complex protein 1 subunit eta	33	CCT7	2	0.948	-0.08	0.0115246	100.2	100.3	104.5	95.5	95	94.1
High	Q9NYU2	UDP-glucose:glycoprotein glucosyltransferase 1	45	UGGT1	2	0.873	-0.2	0.00952079	112.1	105.4	99.5	92.1	90.9	92
High	P42166	Lamina-associated polypeptide 2, isoform alpha	18	TMPO	12	0.939	-0.09	0.0275982	100.2	102.3	99.2	90.2	94.2	97.3
High	O95239	Chromosome-associated kinesin KIF4A	29	KIF4A	X	0.892	-0.17	0.0579536	96.8	104.6	108.6	93.3	95.1	83
High	P26038	Moesin	36	MSN	X	1.08	0.11	0.195777	96.9	91.6	95.2	102.8	98.2	130.5
High	P50991	T-complex protein 1 subunit delta	33	CCT4	2	1.002	0	0.976291	98.2	96.8	102.3	98.5	91.2	105.6
High	P60174-1	Isoform 2 of Triosephosphate isomerase	22	TPI1	12	0.986	-0.02	0.656249	103.9	97.6	92.6	96.3	96	128.9
High	P78347	General transcription factor II-I	42	GTF2I	7	0.947	-0.08	0.507622	106	106.6	93	100.3	101.7	69.3
High	Q9NTJ3	Structural maintenance of chromosomes protein 4	53	SMC4	3	0.934	-0.1	0.528222	92.3	103.2	104.3	96.4	101.5	81.5
High	Q14697-2	Isoform 2 of Neutral alpha-glucosidase AB	3	GANAB	11	1.147	0.2	0.478241	96.1	96	102.5	112.5	110.2	95.2
High	O60506	Heterogeneous nuclear ribonucleoprotein Q	2	SYNCRIP	6	1.001	0	0.940941	101.8	100	100.4	104.8	100.5	94.3
High	P04075	Fructose-bisphosphate aldolase A	22	ALDOA	16	0.985	-0.02	0.395794	105.8	103.1	101.3	95.5	103.3	101.6
High	P55060	Exportin-2	43	CSE1L	20	1.027	0.04	0.86464	97.4	100.2	104.6	103.8	103	89.2
High	P25205	DNA replication licensing factor MCM3	42	MCM3	6	1.027	0.04	0.546378	100.8	97.2	93.6	99.8	96.3	107.4
High	Q14697	Neutral alpha-glucosidase AB	2	GANAB	11	1.128	0.17	0.486565	94.5	92.1	102.4	106.5	105	115.9
High	P13667	Protein disulfide-isomerase A4	36	PDIA4	7	0.696	-0.52	0.00182843	125.7	116.1	110.3	80.8	81.7	64.9
High	P45974	Ubiquitin carboxyl-terminal hydrolase 5	38	USP5	12	1.032	0.05	0.227723	100.1	97.7	98.7	101.9	101.3	102.4
High	Q14683	Structural maintenance of chromosomes protein 1A	59	SMC1A	X	0.988	-0.02	0.932886	94.7	98.3	99.1	96.1	97.1	102
High	Q15393	Splicing factor 3B subunit 3	40	SF3B3	16	0.978	-0.03	0.538977	99.7	99.4	100.5	97.5	100.8	84.7
High	P36776	Lon protease homolog, mitochondrial	36	LONP1	19	1.031	0.04	0.746039	103.7	97.4	96.7	106.5	100.5	99.4
High	P27824	Calnexin	36	CANX	5; CHR_HG30_PATCH	1.032	0.05	0.981448	107.3	100	97.5	107.8	103.2	96.1
High	P34897	Serine hydroxymethyltransferase, mitochondrial	34	SHMT2	12	1.014	0.02	0.799433	105.8	101	98.6	102.4	96.9	117.7
High	P27797	Calreticulin	30	CALR	19	1.002	0	0.715944	103.7	99.3	96.7	99.5	97.5	115.3
High	P11940	Polyadenylate-binding protein 1	30	PABPC1	8	1.038	0.05	0.856381	98.8	97.6	103.9	102.6	97.9	104.4
High	O00429	Dynamin-1-like protein	2	DNM1L	12	1.006	0.01	0.727545	99.7	101.7	98.5	100.3	102.1	88.3
High	Q9Y5B9	FACT complex subunit SPT16	46	SUPT16H	14	1.048	0.07	0.1645	99.6	96.5	95.1	102.4	100.4	101.1
High	Q9UM54-6	Isoform 6 of Unconventional myosin-VI	51	MYO6	6	1.111	0.15	0.583106	98.6	98.5	98.9	109.5	112.1	92.3
High	P53618	Coatomer subunit beta	37	COPB1	11	0.937	-0.09	0.155305	105.2	101.9	105.1	101.9	98.5	88.3
High	P31939	Bifunctional purine biosynthesis protein PURH	36	ATIC	2	0.965	-0.05	0.452152	103.9	101.8	106.1	104.8	100.3	89.2
High	P06744	Glucose-6-phosphate isomerase	29	GPI	19	1.028	0.04	0.427634	103.8	99	89.8	101.7	98	119.5
High	P33991	DNA replication licensing factor MCM4	36	MCM4	8	1.046	0.06	0.999851	95.8	98.5	101.8	103	103.6	90.2
High	P51659	Peroxisomal multifunctional enzyme type 2	38	HSD17B4	5	1.051	0.07	0.41034	98.3	96.1	95.9	100.9	95.8	119.8
High	Q15021	Condensin complex subunit 1	49	NCAPD2	12	0.902	-0.15	0.130492	100.7	107.3	102	92	96.2	77.6
High	Q07065	Cytoskeleton-associated protein 4	43	CKAP4	12	1.041	0.06	0.349413	99.9	103	100	102.2	104.1	108.5
High	P04083	Annexin A1	25	ANXA1	9	1.002	0	0.881706	102.9	96.7	107.9	103.1	102.8	109.2
High	P26640	Valine--tRNA ligase	42	VARS; VARS2	6; CHR_HSCHR6_MHC_DBB_CTG1; CHR_HSCHR6_MHC_COX_CTG1	1.062	0.09	0.773833	97.2	99.7	104.7	105.8	106.1	96.5
High	P56192	Methionine--tRNA ligase, cytoplasmic	32	MARS	12	0.953	-0.07	0.243333	101.1	103.3	103.4	98.5	103.1	95.4
High	P30153	Serine/threonine-protein phosphatase 2A 65 kDa regulatory subunit A alpha isoform	32	PPP2R1A	19	0.97	-0.04	0.243333	102.1	103.1	103	99.9	99.9	88.4
High	Q16891-4	Isoform 4 of MICOS complex subunit MIC60	2	IMMT	2	1.004	0.01	0.705391	101.7	99.7	104	103.9	102.1	88.9
High	Q92900	Regulator of nonsense transcripts 1	50	UPF1	19	1.024	0.03	0.762253	96	99.7	101.9	102.2	103.7	96.8
High	Q9UPN3	Microtubule-actin cross-linking factor 1, isoforms 1/2/3/5	9	MACF1	1	0.982	-0.03	0.999256	91.9	100.6	106.8	97.9	102.6	98.9
High	P40227	T-complex protein 1 subunit zeta	31	CCT6A	7	0.948	-0.08	0.115937	100.7	102.6	109.3	97.6	97.3	83
High	P53396	ATP-citrate synthase	42	ACLY	17	1.147	0.2	0.225235	96.9	93.2	91.8	107	106.9	92.9
High	Q13509	Tubulin beta-3 chain	7	TUBB3	16	1.075	0.1	0.439703	92.1	99.1	100.5	107.5	106.6	94.4
High	P60842	Eukaryotic initiation factor 4A-I	14	EIF4A1	17	0.98	-0.03	0.447439	99.4	98	107.6	101.8	97.5	92.3
High	P55786	Puromycin-sensitive aminopeptidase	41	NPEPPS	17	0.963	-0.05	0.318473	104.2	103.7	100	99.9	100.4	80.6
High	P08670	Vimentin	40	VIM	10	1.3	0.38	0.0268694	81.8	90.2	103	113.1	117.2	140.9
High	Q08J23	RNA cytosine C(5)-methyltransferase NSUN2	39	NSUN2	5	0.931	-0.1	0.043714	101.8	105.2	102.6	95.6	100.6	92.6
High	P54136	Arginine--tRNA ligase, cytoplasmic	3	RARS	5	0.98	-0.03	0.444582	104.7	102.3	104.2	103.5	102.2	81.9
High	O14980	Exportin-1	39	XPO1	2	0.897	-0.16	0.119284	111	105	104	96.9	94.2	71.1
High	Q9UQE7	Structural maintenance of chromosomes protein 3	52	SMC3	10	0.929	-0.11	0.181212	101.1	103.1	96.5	93.9	98.3	84
High	P55884	Eukaryotic translation initiation factor 3 subunit B	35	EIF3B	7	0.981	-0.03	0.566023	102.9	102.7	97	100.8	100.8	84.7
High	P49411	Elongation factor Tu, mitochondrial	26	TUFM	16	0.852	-0.23	0.245627	118	112.1	96.4	100.5	95.5	74.2
High	P40939	Trifunctional enzyme subunit alpha, mitochondrial	31	HADHA	2	0.95	-0.07	0.271414	107.9	104.6	100.7	102.5	99.3	85
High	P14923	Junction plakoglobin	30	JUP	17	0.973	-0.04	0.99232	102.1	101.6	96.5	97	98.8	103.6
High	Q16531	DNA damage-binding protein 1	41	DDB1	11	0.974	-0.04	0.624419	102.6	100	101.5	103.3	98.9	95.1
High	P08758	Annexin A5	35	ANXA5	4	1.333	0.41	0.173675	80.4	75.6	87.4	107.1	92.1	194.7
High	P08195	4F2 cell-surface antigen heavy chain	33	SLC3A2	11	1.006	0.01	0.711316	94.3	97.4	101.2	95.3	98	112
High	O95347	Structural maintenance of chromosomes protein 2	47	SMC2	9	0.917	-0.13	0.184813	95.8	105.1	102.5	94	98	82.9
High	P35222	Catenin beta-1	27	CTNNB1	3	1.017	0.02	0.672935	100.6	100.3	102.6	102.3	103.3	85.9
High	P23246	Splicing factor, proline- and glutamine-rich	37	SFPQ	1	1.081	0.11	0.0504008	95.5	94.8	96.8	103.3	102.4	113.3
High	P63010	AP-2 complex subunit beta	19	AP2B1	17	0.969	-0.05	0.412899	108.2	101.8	104.6	104.5	101.3	79.7
High	Q5JPE7	Nodal modulator 2	40	NOMO2	16	1.009	0.01	0.809601	98.7	102	99.8	100.6	100.7	96
High	Q15084	Protein disulfide-isomerase A6	26	PDIA6	2	1.034	0.05	0.333002	98.2	96.8	91.6	100.1	98.2	145.8
High	P06748	Nucleophosmin	28	NPM1	5	1.089	0.12	0.09884	95.6	94.5	99.3	104.1	100.7	118.4
High	O15020	Spectrin beta chain, non-erythrocytic 2	41	SPTBN2	11	0.992	-0.01	0.875384	97.6	102.5	95.3	96.9	102.8	90.9
High	P07195	L-lactate dehydrogenase B chain	23	LDHB	12	1.175	0.23	0.20414	86.1	92.3	106.2	108.4	106.2	109.5
High	P22626	Heterogeneous nuclear ribonucleoproteins A2/B1	27	HNRNPA2B1	7	1.186	0.25	0.20433	91.3	85.4	96	108.2	94.6	136.3
High	P38606	V-type proton ATPase catalytic subunit A	35	ATP6V1A	3	0.908	-0.14	0.027	109.7	104.3	107	101	97.1	93.9
High	Q9UPN3-5	Isoform 4 of Microtubule-actin cross-linking factor 1, isoforms 1/2/3/5	2	MACF1	1	1.079	0.11	0.178007	85.7	97.6	99.5	97.5	111.3	105.4
High	P50454	Serpin H1	22	SERPINH1	11	1.087	0.12	0.0321594	99	99.4	101.5	108	103.1	112.9
High	P41252	Isoleucine--tRNA ligase, cytoplasmic	44	IARS	9	1.013	0.02	0.913579	102.8	98.3	101	104.6	102.3	91.2
High	P17844	Probable ATP-dependent RNA helicase DDX5	32	DDX5	17	0.865	-0.21	0.0562576	104.8	107.6	105.3	91.1	95.1	77.2
High	Q10567-3	Isoform C of AP-1 complex subunit beta-1	17	AP1B1	22	0.91	-0.14	0.187326	110.3	107.7	102.8	98	98.1	69.5
High	Q92499	ATP-dependent RNA helicase DDX1	35	DDX1	2	0.958	-0.06	0.0863325	100.4	98.9	107.5	96.2	96.4	87.7
High	Q01813	ATP-dependent 6-phosphofructokinase, platelet type	28	PFKP	10	0.968	-0.05	0.625082	104.2	101.8	100.2	98.6	104	97.1
High	P49915	GMP synthase [glutamine-hydrolyzing]	35	GMPS	3	0.974	-0.04	0.192728	100.9	102	104.7	99.3	101.4	92.6
High	P20810-6	Isoform 6 of Calpastatin	30	CAST	5	0.917	-0.12	0.211883	98.6	103.7	106.5	95.1	100.1	82.3
High	P16435	NADPH--cytochrome P450 reductase	31	POR	7	1.132	0.18	0.0288383	94.2	92.8	98.4	106.6	100.3	109.8
High	P26599	Polypyrimidine tract-binding protein 1	21	PTBP1	19	1.107	0.15	0.0132823	97.5	94.5	94.4	104.6	101.4	107.8
High	P49736	DNA replication licensing factor MCM2	35	MCM2	3	0.932	-0.1	0.380808	105.2	106.4	101	98	103.1	64.2
High	Q99798	Aconitate hydratase, mitochondrial	35	ACO2	22	0.875	-0.19	0.308745	113.4	109.9	91.6	97	96.2	91.8
High	Q02218	2-oxoglutarate dehydrogenase, mitochondrial	2	OGDH	7	0.911	-0.13	0.135352	108	106.2	100.9	96.7	98.2	76.6
High	O60610	Protein diaphanous homolog 1	35	DIAPH1	5	0.986	-0.02	0.371452	99.3	100	102.4	98.6	100.2	84.5
High	O60313-10	Isoform 4 of Dynamin-like 120 kDa protein, mitochondrial	41	OPA1	3	0.965	-0.05	0.277403	99.7	101.1	108.3	97.6	99.5	79.8
High	P35998	26S proteasome regulatory subunit 7	33	PSMC2	7	0.969	-0.05	0.520615	100.3	103	100.8	97.7	101.9	89.3
High	P04844	Dolichyl-diphosphooligosaccharide--protein glycosyltransferase subunit 2	25	RPN2	20	1.079	0.11	0.939637	97	98.6	98.7	107.1	106.3	88.2
High	Q5VYK3	Proteasome adapter and scaffold protein ECM29	44	KIAA0368	9	0.976	-0.04	0.996556	99.7	99.1	93.7	95.1	101.3	96.7
High	Q92621	Nuclear pore complex protein Nup205	40	NUP205	7	0.935	-0.1	0.186995	102.6	103.7	106.5	97	99.8	77.4
High	P43243	Matrin-3	34	MATR3	5	0.972	-0.04	0.934946	102.8	101.1	93	98.3	96.9	106
High	P23921	Ribonucleoside-diphosphate reductase large subunit	30	RRM1	11	0.84	-0.25	0.0198919	99.6	94.5	100.8	90.9	83.7	80.3
High	O43175	D-3-phosphoglycerate dehydrogenase	23	PHGDH	1	0.764	-0.39	0.000196409	108.5	104.4	108.7	83.9	82.9	78.9
High	P41250	Glycine--tRNA ligase	33	GARS	7	1.087	0.12	0.0193092	95.5	93.3	98.9	103.8	102.6	109.6
High	Q9C0C2	182 kDa tankyrase-1-binding protein	46	TNKS1BP1	11	1.05	0.07	0.0248918	94.3	97.2	99.1	102	105	101.8
High	Q15181	Inorganic pyrophosphatase	24	PPA1	10	1.001	0	0.979898	104.1	99.6	102	109.4	102.2	91.9
High	Q93009	Ubiquitin carboxyl-terminal hydrolase 7	39	USP7	16	1.055	0.08	0.901363	98.7	99.5	96.7	104.1	104.4	91.7
High	O43390	Heterogeneous nuclear ribonucleoprotein R	2	HNRNPR	1; CHR_HSCHR1_4_CTG3	0.974	-0.04	0.50714	107.8	104.1	96.3	102.1	101.4	82.3
High	Q12905	Interleukin enhancer-binding factor 2	22	ILF2	1	1.018	0.03	0.984008	98.6	100.3	101.6	103.4	102.2	93.8
High	O95757	Heat shock 70 kDa protein 4L	31	HSPA4L	4	1.122	0.17	0.00646089	94.7	94.3	90.5	105.8	101.9	111.7
High	O75083	WD repeat-containing protein 1	31	WDR1	4	0.991	-0.01	0.861683	103.4	101.8	107.8	108.1	102.5	97.2
High	Q15365	Poly(rC)-binding protein 1	14	PCBP1	2	1.225	0.29	0.20776	84.5	87.7	108	107.5	106.6	115
High	Q92841	Probable ATP-dependent RNA helicase DDX17	27	DDX17	22	0.998	0	0.785213	102.6	102.3	96.7	102.9	102.1	86
High	O60763	General vesicular transport factor p115	36	USO1	4	1.003	0	0.441082	95.1	98.1	98.7	98.4	98.4	120.6
High	P35241	Radixin	26	RDX	11	1.089	0.12	0.0153416	95.6	92.1	88.3	101.8	100.3	99.7
High	Q92973-2	Isoform 2 of Transportin-1	23	TNPO1	5	1.046	0.06	0.186832	95.8	94.2	100.6	100.2	101.3	100.2
High	A0AVT1	Ubiquitin-like modifier-activating enzyme 6	39	UBA6	4	0.857	-0.22	0.174154	110.8	110.4	99.7	94.6	98.1	71.5
High	Q14566	DNA replication licensing factor MCM6	42	MCM6	2	1.007	0.01	0.643277	98.2	102.5	98.9	99.6	102.6	84.3
High	Q8TEM1	Nuclear pore membrane glycoprotein 210	35	NUP210	3	1.038	0.05	0.272242	100.8	99.6	93.7	104.2	103.4	99.1
High	Q96AE4	Far upstream element-binding protein 1	2	FUBP1	1	1.032	0.05	0.552356	98	97.7	101.4	100.3	101.2	104.5
High	P06737	Glycogen phosphorylase, liver form	28	PYGL	14	0.974	-0.04	0.584511	109.7	108.3	98	105.4	107.1	73.3
High	Q9UQ35	Serine/arginine repetitive matrix protein 2	39	SRRM2	16	0.944	-0.08	0.573543	95.3	100.9	99.8	94.2	102.2	85.5
High	Q06210	Glutamine--fructose-6-phosphate aminotransferase [isomerizing] 1	28	GFPT1	2	0.966	-0.05	0.467077	101	101	98.4	97.5	101.5	87.5
High	Q9Y678	Coatomer subunit gamma-1	28	COPG1	3	0.868	-0.2	0.0333116	103.9	109.8	105.6	91.7	98	82.2
High	P68032	Actin, alpha cardiac muscle 1	5	ACTC1	15	0.982	-0.03	0.644537	105.7	95.8	113.5	110.1	103.8	74.4
High	Q9P258	Protein RCC2	31	RCC2	1; CHR_HG2095_PATCH	1.095	0.13	0.152838	92.1	95.7	96.2	104.8	99.6	131
High	Q9NR30	Nucleolar RNA helicase 2	32	DDX21	10	1.069	0.1	0.161228	91.6	98.4	104	106	105.2	103.2
High	A6NHR9	Structural maintenance of chromosomes flexible hinge domain-containing protein 1	50	SMCHD1	18	1.006	0.01	0.983733	97	98.2	96.2	97.6	101.3	91.4
High	P63104	14-3-3 protein zeta/delta	19	YWHAZ	8	0.839	-0.25	0.364949	112.6	108.7	94.7	90	91.5	91.1
High	Q29RF7	Sister chromatid cohesion protein PDS5 homolog A	39	PDS5A	4	1.011	0.02	0.909605	93.6	96.1	102.3	96.9	97.2	102.8
High	P18669	Phosphoglycerate mutase 1	16	PGAM1; LOC643576	10; 12	0.842	-0.25	0.0300132	114.4	104.6	107.2	90.3	90.9	69.1
High	P04843	Dolichyl-diphosphooligosaccharide--protein glycosyltransferase subunit 1	39	RPN1	3	1.061	0.09	0.373332	103.7	98.9	100.3	106.9	100.9	106.4
High	P09104	Gamma-enolase	15	ENO2	12	1.068	0.09	0.999997	109.5	98.9	94.1	105.6	105.8	91.2
High	P27694	Replication protein A 70 kDa DNA-binding subunit	30	RPA1	17	1.136	0.18	0.049197	97.4	92.2	93.5	106.2	99.2	115.6
High	P67936	Tropomyosin alpha-4 chain	6	TPM4	19	1.281	0.36	0.608064	78.6	88	118.1	112.8	113.4	98
High	Q13435	Splicing factor 3B subunit 2	37	SF3B2	11	0.991	-0.01	0.870528	95.6	99.4	103.3	98.6	104.3	89.6
High	P21796	Voltage-dependent anion-selective channel protein 1	19	VDAC1	5	1.023	0.03	0.617255	107.2	103.8	97	106.2	103.6	106.7
High	P52292	Importin subunit alpha-1	22	KPNA2	17	0.998	0	0.996414	84.4	97.6	105.5	91.8	98.7	97.4
High	P50570	Dynamin-2	2	DNM2	19	0.981	-0.03	0.576582	100.6	101.3	95.7	98.7	99.7	87.7
High	Q9BQG0	Myb-binding protein 1A	35	MYBBP1A	17	1.012	0.02	0.870083	99.9	100.8	100.2	101.4	104.5	89.3
High	P52209	6-phosphogluconate dehydrogenase, decarboxylating	28	PGD	1	0.954	-0.07	0.998629	99.9	100	101.4	94.5	95.5	113.2
High	Q15075	Early endosome antigen 1	38	EEA1	12	0.978	-0.03	0.675474	99.6	102.7	93.1	97.5	102.2	81.1
High	P62258	14-3-3 protein epsilon	23	YWHAE	17; CHR_HSCHR17_2_CTG2	0.962	-0.06	0.130402	103.3	101.6	101	97.7	98.2	87.6
High	Q9UQ80	Proliferation-associated protein 2G4	25	PA2G4	12	0.997	0	0.96384	96.6	101.1	103.1	100.9	103.9	93.5
High	P52732	Kinesin-like protein KIF11	41	KIF11	10	0.921	-0.12	0.388396	96.7	105.5	105.3	97	102.4	90.7
High	P26639	Threonine--tRNA ligase 1, cytoplasmic	32	TARS	5	0.855	-0.23	0.204593	108.4	108.7	97.6	92.7	95.9	79.8
High	P07954	Fumarate hydratase, mitochondrial	26	FH	1	1.011	0.02	0.974982	103.7	101.8	97.4	104.8	102.9	93.1
High	P63244	Receptor of activated protein C kinase 1	24	GNB2L1; RACK1	5	0.864	-0.21	0.093789	109.7	107.6	103.5	96.9	92.9	82.3
High	P80723	Brain acid soluble protein 1	21	BASP1	5	1.025	0.04	0.872352	92.7	96.2	112.1	98.6	104	87.3
High	Q8N163	Cell cycle and apoptosis regulator protein 2	29	CCAR2; KIAA1967	8	0.968	-0.05	0.000950299	101.3	102.3	100.8	98.2	98	97.8
High	O43491	Band 4.1-like protein 2	38	EPB41L2	6	0.948	-0.08	0.3023	105.4	105	97.7	99.6	100.7	86
High	P46060	Ran GTPase-activating protein 1	25	RANGAP1	22	0.989	-0.02	0.591401	94.2	99.1	105	98	102.9	73
High	Q15067-2	Isoform 2 of Peroxisomal acyl-coenzyme A oxidase 1	24	ACOX1	17	1.004	0.01	0.984543	108.2	97.2	92	106	97.5	91
High	Q13423	NAD(P) transhydrogenase, mitochondrial	25	NNT	5	0.903	-0.15	0.396193	118	108	92.7	103.6	97.5	80.4
High	P11413	Glucose-6-phosphate 1-dehydrogenase	30	G6PD	X	0.987	-0.02	0.670718	101.6	97.2	114.1	104.6	100.3	93.6
High	O60264	SWI/SNF-related matrix-associated actin-dependent regulator of chromatin subfamily A member 5	33	SMARCA5	4	1.008	0.01	0.69325	99.6	103.4	100.5	101.4	104.9	84.1
High	O15230	Laminin subunit alpha-5	46	LAMA5	20	0.986	-0.02	0.956218	99.4	101.5	103	100	107.4	93.8
High	P13489	Ribonuclease inhibitor	22	RNH1	11; CHR_HSCHR11_1_CTG8	0.972	-0.04	0.314186	97.8	99.8	99.5	96.7	97.1	84.1
High	Q13045	Protein flightless-1 homolog	38	FLII	17; CHR_HSCHR17_3_CTG1	1.001	0	0.98933	97.2	100.9	100.5	100.6	103.7	93.3
High	P06753-2	Isoform 2 of Tropomyosin alpha-3 chain	5	TPM3	1	1.029	0.04	0.412165	82	88.5	91.1	91	89.7	176.6
High	Q14157	Ubiquitin-associated protein 2-like	24	UBAP2L	1	1.028	0.04	0.702422	98.5	98.3	103.9	105.3	100.8	101.2
High	O00571	ATP-dependent RNA helicase DDX3X	33	DDX3X	X	0.957	-0.06	0.386706	97.7	102.5	97.9	93.7	98	89
High	O43242	26S proteasome non-ATPase regulatory subunit 3	33	PSMD3	17	0.956	-0.06	0.337614	102.4	104.9	97.6	97.9	99.7	93.6
High	P00338	L-lactate dehydrogenase A chain	25	LDHA	11	1.041	0.06	0.685855	113.9	99.4	102.6	108.9	106.8	73.4
High	P50570-4	Isoform 4 of Dynamin-2	2	DNM2	19	1.03	0.04	0.94153	96.3	98.5	84.1	99.2	109.6	63.6
High	Q8WUM0	Nuclear pore complex protein Nup133	30	NUP133	1	1.009	0.01	0.963707	96.4	98.4	99.1	99.3	101.4	95.1
High	Q9UHD8	Septin-9	33	SEPT9	17	0.982	-0.03	0.617892	101.7	106.3	104.9	103	106.6	93.1
High	P28331	NADH-ubiquinone oxidoreductase 75 kDa subunit, mitochondrial	29	NDUFS1	2; CHR_HSCHR2_6_CTG7_2	0.795	-0.33	0.00761171	117.4	111.3	102.9	88.5	89.1	74.3
High	Q9Y520-4	Isoform 4 of Protein PRRC2C	45	PRRC2C	1	1	0	0.999959	94.5	104	100	97.1	101.3	100
High	Q99715	Collagen alpha-1(XII) chain	42	COL12A1	6	0.924	-0.11	0.981293	110.1	102.9	82.5	88.2	95.1	118.4
High	Q7L014	Probable ATP-dependent RNA helicase DDX46	35	DDX46	5	0.983	-0.02	0.571784	101.4	103.3	97.8	99.7	101.9	87.5
High	P05455	Lupus La protein	33	SSB	2	1.191	0.25	0.0399087	87	89.9	94.4	107.1	104.3	128.6
High	Q9BUF5	Tubulin beta-6 chain	9	TUBB6	18	1.061	0.08	0.0872212	101.8	98.4	98.1	104.4	103.8	104.5
High	P22234	Multifunctional protein ADE2	22	PAICS	4	1.018	0.03	0.823535	100	98	101.6	106.9	101.7	80.3
High	Q8TAQ2	SWI/SNF complex subunit SMARCC2	28	SMARCC2	12	0.932	-0.1	0.334909	105.2	105.9	100.9	98	104.5	78.6
High	O60502	Protein O-GlcNAcase	32	MGEA5	10	0.882	-0.18	0.0517081	109.3	105.7	104	94.3	93.2	74.5
High	Q9NSE4	Isoleucine--tRNA ligase, mitochondrial	34	IARS2	1	0.976	-0.04	0.810544	103.9	100.2	96.9	101.9	97	97.8
High	P26641	Elongation factor 1-gamma	24	EEF1G	11	0.823	-0.28	0.183965	115.9	110.1	95.9	90.6	93.1	77.6
High	O15371	Eukaryotic translation initiation factor 3 subunit D	26	EIF3D	22	1.098	0.14	0.158915	95.4	93.3	101.9	104.7	99.4	110.4
High	P09960	Leukotriene A-4 hydrolase	33	LTA4H	12	0.984	-0.02	0.944975	104.6	102.2	97.1	103.2	100.6	97.1
High	Q99714	3-hydroxyacyl-CoA dehydrogenase type-2	15	HSD17B10	X	1.025	0.04	0.987922	98.9	101.8	103.9	104.4	104.5	97
High	P26358	DNA (cytosine-5)-methyltransferase 1	47	DNMT1	19	0.997	0	0.999287	94.6	101.2	106.6	99.2	100.9	102.4
High	Q15459	Splicing factor 3A subunit 1	27	SF3A1	22	0.949	-0.08	0.413665	105.6	105	98.6	99.5	100.4	93.2
High	P54578	Ubiquitin carboxyl-terminal hydrolase 14	26	USP14	18	0.935	-0.1	0.40355	105.7	103	94.4	96.3	99.5	72
High	P17858	ATP-dependent 6-phosphofructokinase, liver type	24	PFKL	21	0.809	-0.31	0.119932	117.6	112.8	96.9	91.2	98.6	68.6
High	Q1KMD3	Heterogeneous nuclear ribonucleoprotein U-like protein 2	35	HNRNPUL2	11	1.052	0.07	0.336789	101.9	98.2	96.4	103.3	100.9	107.7
High	Q14676	Mediator of DNA damage checkpoint protein 1	36	MDC1	6; CHR_HSCHR6_MHC_MANN_CTG1; CHR_HSCHR6_MHC_DBB_CTG1; CHR_HSCHR6_MHC_COX_CTG1; CHR_HSCHR6_MHC_APD_CTG1; CHR_HSCHR6_MHC_MCF_CTG1	1.051	0.07	0.983232	99.3	105.3	99.9	94.8	107.7	105
High	P47897	Glutamine--tRNA ligase	35	QARS	3	0.972	-0.04	0.528077	98.8	105.3	104.6	101.7	103.8	86.3
High	Q9BTW9	Tubulin-specific chaperone D	36	TBCD	17	0.941	-0.09	0.284169	102.1	103.4	102.9	96.8	99.7	70.7
High	Q14573	Inositol 1,4,5-trisphosphate receptor type 3	38	ITPR3	6	0.957	-0.06	0.383255	108.1	104.6	99	100.1	103.8	83.1
High	P13798	Acylamino-acid-releasing enzyme	24	APEH	3	1.066	0.09	0.0224683	99.8	98.2	102.3	108.2	106.3	106.4
High	Q9NZB2	Constitutive coactivator of PPAR-gamma-like protein 1	36	FAM120A	9	0.991	-0.01	0.627669	97.2	100.2	102.8	99.3	103.1	81
High	P43686	26S proteasome regulatory subunit 6B	24	PSMC4	19; CHR_HG2021_PATCH	1.021	0.03	0.997724	102.4	99.5	98.7	102	101.6	97.3
High	Q9Y230	RuvB-like 2	27	RUVBL2	19	1.04	0.06	0.00964671	99.5	97.8	100	106.4	103.5	102.7
High	Q16643	Drebrin	21	DBN1	5	1.102	0.14	0.559749	96.1	97.7	104.2	109.2	107.7	95.6
High	O15031	Plexin-B2	33	PLXNB2	22	1.033	0.05	0.998345	100.3	102.4	95	103.6	109.6	85.1
High	Q99613	Eukaryotic translation initiation factor 3 subunit C	35	EIF3C	16	0.939	-0.09	0.355142	95.1	102.3	104.6	90.6	99.8	96
High	Q03252	Lamin-B2	33	LMNB2	19	1.07	0.1	0.957214	97.2	96.7	96.3	103.4	105.1	86.9
High	O95202	Mitochondrial proton/calcium exchanger protein	30	LETM1	4	0.98	-0.03	0.634449	104.6	108.2	95.9	102.5	105.3	75.8
High	Q08378	Golgin subfamily A member 3	33	GOLGA3	12	0.927	-0.11	0.224672	97.4	102	107.6	94.6	99.3	83.8
High	Q9UBT2	SUMO-activating enzyme subunit 2	28	UBA2	19	1.002	0	0.662626	108.1	101	91	101.5	101.2	74.7
High	P33992	DNA replication licensing factor MCM5	30	MCM5	22	1.057	0.08	0.225942	92.4	96.7	100.6	102.2	100	105.8
High	P11047	Laminin subunit gamma-1	33	LAMC1	1	1.135	0.18	0.0329359	92.8	96.5	105.3	109.6	109.6	122
High	O15027-5	Isoform 5 of Protein transport protein Sec16A	2			0.906	-0.14	0.00623196	103.4	106.3	102.8	93.7	97.4	89.8
High	P36578	60S ribosomal protein L4	30	RPL4	15	1.114	0.16	0.224595	94.5	91.7	97.2	105.2	96.3	133.1
High	P33993	DNA replication licensing factor MCM7	34	MCM7	7	1.071	0.1	0.070035	91	95.5	93.7	99.9	100.4	110.9
High	P30040	Endoplasmic reticulum resident protein 29	21	ERP29	12	1.186	0.25	0.059732	94.1	92.8	98.4	111.6	103.2	129.3
High	Q9H6S3	Epidermal growth factor receptor kinase substrate 8-like protein 2	28	EPS8L2	11	1.035	0.05	0.980849	92.5	99.7	114.7	103.2	109.7	89.7
High	Q15436	Protein transport protein Sec23A	20	SEC23A	14	1.226	0.29	0.247935	83.3	83.6	95.7	102.6	93.9	152.2
High	P21399	Cytoplasmic aconitate hydratase	30	ACO1	9	0.995	-0.01	0.832404	102	101.2	97.2	100.8	104.2	87.6
High	P78344	Eukaryotic translation initiation factor 4 gamma 2	34	EIF4G2	11	0.986	-0.02	0.59416	99.3	104.8	100.8	99.3	104.8	76.4
High	P54652	Heat shock-related 70 kDa protein 2	13	HSPA2	14	1.1	0.14	0.274426	91.3	99.1	96.4	101	106.1	106.9
High	Q96KP4	Cytosolic non-specific dipeptidase	21	CNDP2	18	1.023	0.03	0.999908	102.1	101.6	101.8	105.6	104.2	95.8
High	P08133	Annexin A6	40	ANXA6	5	0.967	-0.05	0.553315	108.1	103	95.6	100.6	99.5	91.1
High	P11216	Glycogen phosphorylase, brain form	28	PYGB	20	0.928	-0.11	0.382393	105.2	104.6	94.9	97	99.8	84
High	Q5JRA6	Transport and Golgi organization protein 1 homolog	35	MIA3	1	1.039	0.05	0.135099	97.6	99.2	99.6	101.1	103	108.9
High	Q8TEX9	Importin-4	29	IPO4	14	0.974	-0.04	0.604309	97.3	101	106.8	98.4	102.7	94.5
High	P51610	Host cell factor 1	33	HCFC1	X	1.001	0	0.813661	96.9	100.5	99	99	101.5	99.2
High	P54577	Tyrosine--tRNA ligase, cytoplasmic	35	YARS	1	1.013	0.02	0.959326	97.8	95.9	103.9	100.1	96.4	99.1
High	P11387	DNA topoisomerase 1	38	TOP1	20	0.981	-0.03	0.66425	96.9	97.7	94.5	95.1	93	127.7
High	O15027-2	Isoform 2 of Protein transport protein Sec16A	2			0.825	-0.28	0.957025	78.6	107	96.8	79.9	126.3	67.6
High	P49748	Very long-chain specific acyl-CoA dehydrogenase, mitochondrial	26	ACADVL	17	0.899	-0.15	0.221159	114.5	108.1	96.5	100.8	97.2	80.7
High	Q9NY33	Dipeptidyl peptidase 3	28	DPP3	11	1.041	0.06	0.998689	96.3	99.3	100.8	103.4	106.3	88.4
High	P12268	Inosine-5'-monophosphate dehydrogenase 2	23	IMPDH2	3	0.98	-0.03	0.432519	99.8	101.7	105	100.6	98.2	99.6
High	P07384	Calpain-1 catalytic subunit	31	CAPN1	11	1.038	0.05	0.161692	96.5	97.8	97.5	100.5	101.2	115.5
High	Q9H4A4	Aminopeptidase B	25	RNPEP	1	0.97	-0.04	0.389794	106.6	101.9	103.3	104.7	100.3	88.2
High	Q6UB35	Monofunctional C1-tetrahydrofolate synthase, mitochondrial	29	MTHFD1L	6	0.989	-0.02	0.611453	95.7	102.1	101.1	100	98.1	115.9
High	Q15020	Squamous cell carcinoma antigen recognized by T-cells 3	31	SART3	12	1.039	0.06	0.879638	101.8	100.1	103.4	105.7	106.6	85.2
High	P46459	Vesicle-fusing ATPase	32	NSF	17; CHR_HSCHR17_1_CTG5; CHR_HSCHR17_2_CTG5	1.034	0.05	0.904807	103.4	101.4	98	104.9	106.1	96
High	P27348	14-3-3 protein theta	17	YWHAQ	2	0.932	-0.1	0.627919	111	104.8	96.4	96.3	97.6	100
High	P17980	26S proteasome regulatory subunit 6A	24	PSMC3	11	0.974	-0.04	0.449456	101.5	102.9	100.5	98.9	102.4	85.1
High	P00390	Glutathione reductase, mitochondrial	20	GSR	8	1.011	0.02	0.69874	101.2	97.7	104	103.4	102.4	82.3
High	P42167	Lamina-associated polypeptide 2, isoforms beta/gamma	6	TMPO	12	1.166	0.22	0.285111	94	85.1	95	109.6	90.5	153.3
High	P04632	Calpain small subunit 1	11	CAPNS1	19	1.026	0.04	0.868638	98.6	98.3	105.5	102.1	101.1	95
High	O75534	Cold shock domain-containing protein E1	38	CSDE1	1	0.904	-0.15	0.144922	96	103.5	110.7	93.6	97.9	86.6
High	P35658	Nuclear pore complex protein Nup214	38	NUP214	9	1.011	0.02	0.995486	92.9	100.3	104.5	101.4	107.9	87.5
High	Q15437	Protein transport protein Sec23B	20	SEC23B	20	0.941	-0.09	0.155819	106.3	105.2	101.7	99	100.6	85.1
High	Q9H0D6	5'-3' exoribonuclease 2	32	XRN2	20	1.016	0.02	0.837622	95.7	98.4	100.9	100	101	97.4
High	P62140	Serine/threonine-protein phosphatase PP1-beta catalytic subunit	6	PPP1CB	2	0.954	-0.07	0.283656	102.2	102	106.2	101.6	97.5	77.2
High	Q9UH99	SUN domain-containing protein 2	24	SUN2	22	1.149	0.2	0.125618	90.5	99.3	88.9	97.2	104.1	108.4
High	P62195	26S proteasome regulatory subunit 8	22	PSMC5	17	1.055	0.08	0.777872	95.8	96.5	105.3	102	100	101.9
High	P55265	Double-stranded RNA-specific adenosine deaminase	33	ADAR	1	0.941	-0.09	0.235366	105.3	104.5	100.8	98.4	99.9	78.1
High	P30041	Peroxiredoxin-6	22	PRDX6	1	1.042	0.06	0.00699932	98.7	99.8	96.9	103.4	102.8	101.6
High	P38919	Eukaryotic initiation factor 4A-III	20	EIF4A3	17	1.025	0.04	0.999972	102	96	91.6	104.3	98.4	87.5
High	P24928	DNA-directed RNA polymerase II subunit RPB1	37	POLR2A	17	1.017	0.02	0.681923	93.3	100	101.3	96.9	101.7	107.7
High	Q93008-1	Isoform 2 of Probable ubiquitin carboxyl-terminal hydrolase FAF-X	36	USP9X	X	0.957	-0.06	0.369592	99.3	103.9	100.9	96.6	102.4	82.4
High	Q9BPX3	Condensin complex subunit 3	33	NCAPG	4	0.959	-0.06	0.426406	95.7	101.9	106.3	97.7	101.2	86.1
High	P55196	Afadin	6	MLLT4; AFDN	6	0.978	-0.03	0.331334	99.1	102.7	98.9	96.9	99.8	83.3
High	Q92538	Golgi-specific brefeldin A-resistance guanine nucleotide exchange factor 1	32	GBF1	10	1.027	0.04	0.995187	95.2	105.3	98	100.6	102.7	95.8
High	Q3LXA3	Triokinase/FMN cyclase	20	DAK; TKFC	11	0.97	-0.04	0.362685	107.5	105.4	101.8	102.2	103.6	85.5
High	O95831	Apoptosis-inducing factor 1, mitochondrial	24	AIFM1	X	1.016	0.02	0.715026	103.5	98.7	95.8	103.4	100.3	100
High	P11717	Cation-independent mannose-6-phosphate receptor	36	IGF2R	6	1.075	0.1	0.934674	100.9	102	105.8	110.4	109.7	82.9
High	P18583-5	Isoform D of Protein SON	26	SON	21	1.042	0.06	0.912377	102.7	110.4	107.4	113.1	111.9	88.5
High	P55209	Nucleosome assembly protein 1-like 1	14	NAP1L1	12	0.997	0	0.987805	101.7	97.9	101.6	101.3	98.5	102.8
High	Q13838	Spliceosome RNA helicase DDX39B	13	DDX39B	6; CHR_HSCHR6_MHC_MANN_CTG1; CHR_HSCHR6_MHC_QBL_CTG1; CHR_HSCHR6_MHC_SSTO_CTG1; CHR_HSCHR6_MHC_DBB_CTG1; CHR_HSCHR6_MHC_COX_CTG1; CHR_HSCHR6_MHC_MCF_CTG1	1.032	0.05	0.973765	99.9	97.7	99.4	102.6	105.6	86.1
High	P12004	Proliferating cell nuclear antigen	17	PCNA	20	0.985	-0.02	0.445071	99	98.1	99.2	99.3	97.4	91.4
High	Q13561	Dynactin subunit 2	19	DCTN2	12	0.933	-0.1	0.0807916	103.6	105.6	101	96.6	101.4	94
High	P13797	Plastin-3	24	PLS3	X	0.92	-0.12	0.38121	104.3	111.4	100.1	95.9	103.4	74.7
High	P62191	26S proteasome regulatory subunit 4	24	PSMC1	14	1.042	0.06	0.604342	94	98.6	103.6	103.7	102.8	97.9
High	O95782	AP-2 complex subunit alpha-1	27	AP2A1	19	1.014	0.02	0.998664	96.7	98.3	99.6	99.7	105.2	89.7
High	Q06830	Peroxiredoxin-1	16	PRDX1	1	1.011	0.02	0.580824	92.1	93.9	94.9	94.9	87.8	159.2
High	Q13409-2	Isoform 2B of Cytoplasmic dynein 1 intermediate chain 2	17	DYNC1I2	2	0.878	-0.19	0.158732	109.1	111.6	103.3	95.8	102.6	76.9
High	Q14240	Eukaryotic initiation factor 4A-II	10	EIF4A2	3	0.859	-0.22	0.385816	115.3	110.6	92.4	95	101.1	57.3
High	O75390	Citrate synthase, mitochondrial	22	CS	12	1.083	0.12	0.225802	97.1	95	100.7	110.6	105.2	101
High	P37802	Transgelin-2	18	TAGLN2	1	0.929	-0.11	0.0892173	104.1	100.1	110	100	96.7	89.7
High	P35573	Glycogen debranching enzyme	35	AGL	1	1.061	0.09	0.0339275	97.8	100.1	96.8	104.1	103.8	101.5
High	P27695	DNA-(apurinic or apyrimidinic site) lyase	23	APEX1	14	0.861	-0.22	0.22158	115.6	111.7	97.8	97.5	96.2	76.1
High	Q12931	Heat shock protein 75 kDa, mitochondrial	25	TRAP1	16	1.08	0.11	0.120587	95.8	96.9	97.1	104.6	100.5	116.4
High	O00567	Nucleolar protein 56	28	NOP56	20	1.006	0.01	0.542607	99.9	96.9	94.1	97.5	95.5	119.8
High	O43852	Calumenin	21	CALU	7	1.007	0.01	0.556312	100.4	103.2	107.2	105	103.9	78.8
High	P40926	Malate dehydrogenase, mitochondrial	20	MDH2	7	0.935	-0.1	0.340609	109.9	104.4	97.1	101.9	97.6	91.1
High	O43143	Pre-mRNA-splicing factor ATP-dependent RNA helicase DHX15	29	DHX15	4	0.981	-0.03	0.337253	102.1	99.3	100	98.1	98.8	88.8
High	Q14126	Desmoglein-2	28	DSG2	18	1.056	0.08	0.632243	93.6	98.4	99.5	103.9	109.4	91.9
High	Q9Y3F4	Serine-threonine kinase receptor-associated protein	20	STRAP	12	1.011	0.02	0.710012	98	96.9	111	103.3	99.1	92.6
High	Q9BXJ9	N-alpha-acetyltransferase 15, NatA auxiliary subunit	32	NAA15	4	0.999	0	0.838118	95.9	102.2	95.4	95.5	95.8	112.3
High	Q16881	Thioredoxin reductase 1, cytoplasmic	17	TXNRD1	12	0.823	-0.28	0.0412431	106.9	103.7	106.7	87.8	91.5	82.6
High	Q13310-3	Isoform 3 of Polyadenylate-binding protein 4	16	PABPC4	1	1.148	0.2	0.0963095	87.2	91.9	98.3	105.5	101.7	133.6
High	Q13177	Serine/threonine-protein kinase PAK 2	17	PAK2	3	1.039	0.06	0.802114	94	99.6	100.5	103.5	106.5	92.3
High	P02786	Transferrin receptor protein 1	28	TFRC	3	0.981	-0.03	0.380417	101.2	97.1	114	100.8	99.3	90.3
High	P42285	Exosome RNA helicase MTR4	32	SKIV2L2	5	0.999	0	0.598535	98	102.4	99.6	99.5	101.6	86.5
High	Q16555	Dihydropyrimidinase-related protein 2	21	DPYSL2	8	0.975	-0.04	0.77944	102.4	100.8	99	96.7	98.3	103
High	Q13428	Treacle protein	34	TCOF1	5	0.982	-0.03	0.467618	100.6	104	101.4	99.6	103.7	82.9
High	Q3SY69	Mitochondrial 10-formyltetrahydrofolate dehydrogenase	24	ALDH1L2	12	0.942	-0.09	0.321487	115	107.6	97.9	101.4	101.8	85.6
High	P49589-3	Isoform 3 of Cysteine--tRNA ligase, cytoplasmic	28	CARS	11; CHR_HSCHR11_1_CTG7	1.102	0.14	0.0810167	96.3	98.7	97.8	107.7	109.9	98.6
High	P52597	Heterogeneous nuclear ribonucleoprotein F	18	HNRNPF	10	1.085	0.12	0.210466	96.7	97.4	96.9	107.9	105.2	95.8
High	O60341	Lysine-specific histone demethylase 1A	23	KDM1A	1	0.924	-0.11	0.129563	103.2	101.8	97.3	94.1	98.9	89.5
High	Q27J81	Inverted formin-2	23	INF2	14	1.4	0.49	0.149211	74.8	81.1	102	113.5	110.8	135.2
High	Q32MZ4-3	Isoform 3 of Leucine-rich repeat flightless-interacting protein 1	24	LRRFIP1	2	0.99	-0.01	0.653119	97.6	102	97.8	96.8	103.5	85.3
High	P24752	Acetyl-CoA acetyltransferase, mitochondrial	21	ACAT1	11	1.054	0.08	0.0765506	101.7	99.9	92.8	105.1	105.2	106.8
High	P06756	Integrin alpha-V	29	ITGAV	2	0.812	-0.3	0.0150933	110.5	106.4	105.5	86.4	94.2	74.2
High	Q9Y5P4	Ceramide transfer protein	29	COL4A3BP	5	1.069	0.1	0.949924	98.5	97.1	103.2	106.6	105.2	82.1
High	Q7L576	Cytoplasmic FMR1-interacting protein 1	17	CYFIP1	15	0.878	-0.19	0.0396489	109.2	109.1	106.7	95.9	98.2	80.5
High	P35606	Coatomer subunit beta'	28	COPB2	3	0.961	-0.06	0.0206933	105.1	102.1	102.8	98.7	100.4	96.9
High	Q7KZ85	Transcription elongation factor SPT6	26	SUPT6H	17	1.053	0.08	0.0142442	94.9	97.8	98.7	103.1	102.1	105.3
High	P51991	Heterogeneous nuclear ribonucleoprotein A3	5	HNRNPA3	2	1.093	0.13	0.410281	99.1	91.3	96.8	105.9	92.1	136.2
High	P43246	DNA mismatch repair protein Msh2	25	MSH2	2	1.056	0.08	0.977021	98.8	95.4	97.8	107.2	103.3	86.2
High	Q08945	FACT complex subunit SSRP1	29	SSRP1	11	1.052	0.07	0.20909	100.9	97.7	97.2	102.8	98.6	103.9
High	O43592	Exportin-T	22	XPOT	12	0.947	-0.08	0.341776	106.8	103.8	106.3	100.6	103.1	75.5
High	P34931	Heat shock 70 kDa protein 1-like	2	HSPA1L	6; CHR_HSCHR6_MHC_DBB_CTG1	1.367	0.45	0.101498	69.8	85.9	90.8	117.5	110.4	145.4
High	P09211	Glutathione S-transferase P	14	GSTP1	11	1.092	0.13	0.0447319	95.3	94.5	98.6	104	103.1	118.1
High	P48163	NADP-dependent malic enzyme	24	ME1	6	1.04	0.06	0.880095	102	101.7	105.5	109.1	106.2	85.1
High	Q9Y2A7	Nck-associated protein 1	25	NCKAP1	2	0.895	-0.16	0.0176069	106.7	107.1	111.9	95.8	97.4	84.3
High	Q96QK1	Vacuolar protein sorting-associated protein 35	24	VPS35	16	0.951	-0.07	0.432083	108.2	104.9	98.8	99.8	103.3	65.8
High	Q9UDY2-3	Isoform C1 of Tight junction protein ZO-2	30	TJP2	9	1.001	0	0.956003	93.3	99.9	100.6	100	103.4	93.3
High	Q01105	Protein SET	15	SET	9	0.96	-0.06	0.999916	106.4	103.3	89	99.2	97.4	101.4
High	Q14651	Plastin-1	19	PLS1	3	0.749	-0.42	0.0604437	115.9	115.7	108.9	86.7	91.9	56.9
High	Q8N1F7	Nuclear pore complex protein Nup93	35	NUP93	16	0.972	-0.04	0.523437	98.7	103.4	104.3	100.5	103.9	82.6
High	P36871	Phosphoglucomutase-1	29	PGM1	1	0.941	-0.09	0.424717	116.3	107.5	96.4	101.2	106.2	72.4
High	P08237	ATP-dependent 6-phosphofructokinase, muscle type	27	PFKM	12	1.031	0.04	0.821847	103	103.4	103	106.2	107.5	85.7
High	Q9Y265	RuvB-like 1	21	RUVBL1	3	1.006	0.01	0.511598	101.4	105.1	101	102.8	102	88
High	Q9H3U1	Protein unc-45 homolog A	29	UNC45A	15	0.938	-0.09	0.748315	92.4	104.2	105.2	97.7	105.4	85.6
High	Q07157	Tight junction protein ZO-1	3	TJP1	15	1.066	0.09	0.790787	97.9	102	97.3	104.4	107.9	93.2
High	O60664	Perilipin-3	24	PLIN3	19	0.995	-0.01	0.640039	98.7	101	93.6	96.9	98.2	111.7
High	Q9UMX0	Ubiquilin-1	2	UBQLN1	9	0.955	-0.07	0.666577	97.5	101	99.3	94.9	104.8	87.4
High	Q02252	Methylmalonate-semialdehyde dehydrogenase [acylating], mitochondrial	20	ALDH6A1	14	0.898	-0.16	0.0936715	113.2	107.2	99	96.3	97.4	80.9
High	P31040	Succinate dehydrogenase [ubiquinone] flavoprotein subunit, mitochondrial	20	SDHA	5	0.879	-0.19	0.0730955	109.6	109.5	102.2	96.3	98.5	80.7
High	P35749	Myosin-11	2	MYH11	16; CHR_HSCHR16_1_CTG1	1.264	0.34	0.459048	55.7	90.3	86	71.7	108.7	177
High	Q9BUJ2	Heterogeneous nuclear ribonucleoprotein U-like protein 1	34	HNRNPUL1	19	0.948	-0.08	0.3642	102.5	103	98.3	97.2	102.3	91.7
High	Q9H0A0	RNA cytidine acetyltransferase	28	NAT10	11	1.141	0.19	0.29815	91.3	91	107.1	104.1	100.8	122.5
High	O15355	Protein phosphatase 1G	20	PPM1G	2	0.98	-0.03	0.712225	101.4	106.8	95.6	99.4	106.6	80.9
High	P48735	Isocitrate dehydrogenase [NADP], mitochondrial	21	IDH2	15	0.938	-0.09	0.868775	103.9	106.8	90.2	93.3	97.5	102.2
High	P12277	Creatine kinase B-type	20	CKB	14	0.978	-0.03	0.811012	102.9	106.4	93.7	100.6	106	85.8
High	Q6P2E9	Enhancer of mRNA-decapping protein 4	23	EDC4	16	1.046	0.06	0.0337223	98.8	98.6	93.7	103.1	103.3	101.4
High	O00629	Importin subunit alpha-3	10	KPNA4	3	0.963	-0.05	0.596479	100.6	96.3	107	101.2	96.9	94.8
High	Q9UIG0	Tyrosine-protein kinase BAZ1B	34	BAZ1B	7	0.968	-0.05	0.376697	97.8	102.5	101.4	98.2	99.7	80
High	P51532-4	Isoform 4 of Transcription activator BRG1	20	SMARCA4	19	0.977	-0.03	0.511816	100.7	102.9	102.3	100	104.2	77.9
High	Q9UJZ1	Stomatin-like protein 2, mitochondrial	16	STOML2	9	1.016	0.02	0.829812	101.7	102	96.3	103.4	105.1	96.6
High	P49419-2	Isoform 2 of Alpha-aminoadipic semialdehyde dehydrogenase	18	ALDH7A1	5	0.961	-0.06	0.500192	110.3	104.5	95.1	102	100.4	89.2
High	P62136	Serine/threonine-protein phosphatase PP1-alpha catalytic subunit	5	PPP1CA	11	1.032	0.05	0.570193	96.3	93.2	98.6	99.5	92.3	119
High	P39023	60S ribosomal protein L3	25	RPL3	22	1.076	0.11	0.18306	93.9	95.4	95.5	102.7	98.7	129.3
High	P31943	Heterogeneous nuclear ribonucleoprotein H	12	HNRNPH1	5; CHR_HG30_PATCH	1.064	0.09	0.235075	94.8	93.8	99.9	100.8	102.6	99.4
High	Q9Y3I0	tRNA-splicing ligase RtcB homolog	27	C22orf28; RTCB	22	0.89	-0.17	0.027382	103.1	107.1	104.8	93.2	96.9	84.5
High	Q14690	Protein RRP5 homolog	36	PDCD11	10	1.039	0.06	0.99013	90.1	100.6	107.8	104.5	108.5	83.4
High	Q99459	Cell division cycle 5-like protein	26	CDC5L	6	1.004	0.01	0.728169	99	99.8	101.8	100.2	102.5	91.2
High	P16144	Integrin beta-4	35	ITGB4	17	1.029	0.04	0.744528	96.5	100.3	105	103.2	105.7	99.5
High	P48147	Prolyl endopeptidase	31	PREP	6	0.936	-0.1	0.169064	108.9	104.9	99	98.1	98.3	80.3
High	Q04917	14-3-3 protein eta	16	YWHAH	22	0.955	-0.07	0.787349	103.8	99.5	91	94.9	96.4	91.5
High	P00491	Purine nucleoside phosphorylase	21	PNP	14	1.006	0.01	0.977676	104.4	102.6	94.8	104.4	103.2	91.6
High	P61158	Actin-related protein 3	19	ACTR3	2	0.882	-0.18	0.00332236	107.5	101.9	106.2	93.6	89.1	95.1
High	P23588	Eukaryotic translation initiation factor 4B	36	EIF4B	12	1.034	0.05	0.707023	97.6	96.7	104.4	100.3	101	102.7
High	P62937	Peptidyl-prolyl cis-trans isomerase A	5	PPIA	7	1.046	0.07	0.0499261	98.2	97	97.2	105.6	101.7	100.5
High	P00966	Argininosuccinate synthase	22	ASS1	9	1.158	0.21	0.230585	102.7	88.4	91.7	115.3	100.4	106.2
High	P05388	60S acidic ribosomal protein P0	18	RPLP0	12	1	0	0.676429	99.5	100.7	100.6	102.2	100.7	89.2
High	P14550	Aldo-keto reductase family 1 member A1	21	AKR1A1	1	1.044	0.06	0.964939	104.9	101.8	99.7	108.7	106.2	94.9
High	P61011	Signal recognition particle 54 kDa protein	22	SRP54	14	1.044	0.06	0.966136	101.6	99.4	95.6	104.7	103.8	91.5
High	Q9BWD1	Acetyl-CoA acetyltransferase, cytosolic	14	ACAT2	6	1.083	0.12	0.355341	101.9	97.1	98.5	106.7	98	114.6
High	P23381	Tryptophan--tRNA ligase, cytoplasmic	23	WARS	14	1.225	0.29	0.0356101	92.1	90.1	101.7	112.9	105.2	116.9
High	P61221	ATP-binding cassette sub-family E member 1	26	ABCE1	4	0.977	-0.03	0.963789	99.1	99.1	100.6	105.1	96.8	94.6
High	Q86XP3	ATP-dependent RNA helicase DDX42	26	DDX42	17	0.931	-0.1	0.178072	106.7	108.9	102	99.3	99.9	80.2
High	P08708	40S ribosomal protein S17	13	RPS17; RPS17L	15; CHR_HSCHR15_5_CTG8	1.183	0.24	0.165684	86.7	88.6	100.8	104.8	99.8	142.3
High	P29144	Tripeptidyl-peptidase 2	34	TPP2	13	0.986	-0.02	0.922095	96.6	101.8	102.3	100.4	104.8	91.8
High	O75694	Nuclear pore complex protein Nup155	24	NUP155	5	0.979	-0.03	0.845736	95.4	104.2	102.8	100.6	104.9	89.8
High	P07737	Profilin-1	15	PFN1	17	1.074	0.1	0.337419	94	94	94.4	101	94.4	137.7
High	Q16401	26S proteasome non-ATPase regulatory subunit 5	22	PSMD5	9	1.059	0.08	0.90007	84.3	90.5	111.1	95.9	109	94.6
High	Q9UJS0	Calcium-binding mitochondrial carrier protein Aralar2	15	SLC25A13	7	0.97	-0.04	0.202707	102.6	101.4	104.5	99.7	99.6	88.2
High	Q96RP9	Elongation factor G, mitochondrial	24	GFM1	3	0.98	-0.03	0.335536	99.6	105.4	100.1	98.1	100	83.4
High	P43304	Glycerol-3-phosphate dehydrogenase, mitochondrial	29	GPD2	2	0.927	-0.11	0.146479	110.9	105.3	100.4	97.7	97.6	76.2
High	Q9Y617	Phosphoserine aminotransferase	20	PSAT1	9	1.039	0.06	0.993791	99.7	97.7	92.8	101.5	101.9	88.6
High	P48637	Glutathione synthetase	22	GSS	20	1.002	0	0.828238	101.9	103.3	100.7	102.1	106.1	91.3
High	Q13620-1	Isoform 2 of Cullin-4B	26	CUL4B	X	0.912	-0.13	0.7054	108	106.5	96.4	97.2	95.7	107.2
High	Q8WWM7	Ataxin-2-like protein	27	ATXN2L	16	0.96	-0.06	0.60218	103.2	102.7	100	98.6	105.6	78.9
High	O76021	Ribosomal L1 domain-containing protein 1	23	RSL1D1	16	0.989	-0.02	0.704754	95.6	101.5	103.6	100.5	101.8	89.2
High	P46087	Probable 28S rRNA (cytosine(4447)-C(5))-methyltransferase	24	NOP2	12	0.963	-0.05	0.665264	98	103	101.5	97.7	102.9	95.4
High	P23526	Adenosylhomocysteinase	21	AHCY	20	0.981	-0.03	0.427392	103.2	104.8	104	103.8	102	84.4
High	O00231	26S proteasome non-ATPase regulatory subunit 11	27	PSMD11	17	0.99	-0.01	0.96714	104.1	98.5	101	105.4	100.1	95.8
High	Q9HAV4	Exportin-5	28	XPO5	6	1.026	0.04	0.478536	97.1	99.1	100.2	101.6	102	98.2
High	P15170-3	Isoform 3 of Eukaryotic peptide chain release factor GTP-binding subunit ERF3A	17	GSPT1	16	1.097	0.13	0.435263	88.2	94.9	104.5	96.3	104.1	116.9
High	P14868	Aspartate--tRNA ligase, cytoplasmic	29	DARS	2	1.081	0.11	0.312349	106.1	96.5	95.2	106	102.2	104.4
High	P49750	YLP motif-containing protein 1	28			0.992	-0.01	0.82726	98.5	102.4	101.5	100.7	105.3	89.5
High	Q6PKG0	La-related protein 1	28	LARP1	5	1.062	0.09	0.483875	99.7	100	101.4	107.5	106.2	98
High	Q6P996	Pyridoxal-dependent decarboxylase domain-containing protein 1	25	PDXDC1; LOC102724985	16; CHR_HSCHR16_1_CTG1	0.925	-0.11	0.251653	101.1	104.3	113.9	94.4	96.4	105
High	P17174	Aspartate aminotransferase, cytoplasmic	22	GOT1	10	1.127	0.17	0.26109	100.3	94.4	95.5	107.6	98.1	121.8
High	P05387	60S acidic ribosomal protein P2	8	RPLP2	11	1.155	0.21	0.476016	110	86.1	102.4	123.2	96.6	118.2
High	Q96TA1	Protein Niban 2	31	FAM129B	9	0.987	-0.02	0.639049	102.7	101.6	99.6	102.8	100.3	89.2
High	Q15293	Reticulocalbin-1	18	RCN1	11	1.181	0.24	0.073142	92.5	89.6	98	109.3	104.2	126.5
High	O00148	ATP-dependent RNA helicase DDX39A	14	DDX39A	19	0.92	-0.12	0.237334	107.6	105.4	103.3	100.2	96.9	71.2
High	P45880	Voltage-dependent anion-selective channel protein 2	13	VDAC2	10	1.005	0.01	0.867956	104.2	99.9	100.6	101.1	96.8	103.4
High	P05198	Eukaryotic translation initiation factor 2 subunit 1	23	EIF2S1	14	0.995	-0.01	0.473892	104.6	101.2	102.7	102.2	102.3	92.4
High	Q99536	Synaptic vesicle membrane protein VAT-1 homolog	20	VAT1	17	1.01	0.01	0.827555	98	100.9	101.4	101.9	102.4	88.3
High	P0DP25	Calmodulin-3	12	CALM3; CALM2; CALM1	19; 2; 14	1.054	0.08	0.727385	101.2	103.3	100.9	106.6	110.7	62.6
High	Q9BXP5	Serrate RNA effector molecule homolog	29	SRRT	7	0.988	-0.02	0.58851	97	101.5	103.2	100.3	101.6	86.1
High	Q709C8	Vacuolar protein sorting-associated protein 13C	37	VPS13C	15	0.947	-0.08	0.224856	99.4	102.5	101.4	95.7	100.5	96
High	Q8IY81	pre-rRNA 2'-O-ribose RNA methyltransferase FTSJ3	23	FTSJ3	17	1.041	0.06	0.87187	98.2	99.6	100.5	103.6	110.7	92
High	O75874	Isocitrate dehydrogenase [NADP] cytoplasmic	21	IDH1	2	1.053	0.07	0.0582479	96.3	94.1	95.4	100.1	100.4	111.2
High	O75955	Flotillin-1	23	FLOT1	6; CHR_HSCHR6_MHC_DBB_CTG1; CHR_HSCHR6_MHC_SSTO_CTG1; CHR_HSCHR6_MHC_QBL_CTG1; CHR_HSCHR6_MHC_COX_CTG1	0.883	-0.18	0.946022	103.6	103.9	99.2	90.1	91.5	120.3
High	Q16181	Septin-7	25	SEPT7	7	1.112	0.15	0.206077	100.3	101.3	105.3	112.6	106.8	128.3
High	P14314	Glucosidase 2 subunit beta	22	PRKCSH	19	1.223	0.29	0.106153	89.1	90.9	101.2	111.2	110.1	119.6
High	Q14160	Protein scribble homolog	29	SCRIB	8	1.002	0	0.827659	95.6	103.7	95.2	95.7	99.4	94.2
High	O00299	Chloride intracellular channel protein 1	16	CLIC1	6; CHR_HSCHR6_MHC_QBL_CTG1; CHR_HSCHR6_MHC_COX_CTG1; CHR_HSCHR6_MHC_DBB_CTG1; CHR_HSCHR6_MHC_SSTO_CTG1; CHR_HSCHR6_MHC_MANN_CTG1; CHR_HSCHR6_MHC_MCF_CTG1	0.812	-0.3	0.0689558	113.3	109.5	97	88.9	88.9	87
High	Q13724	Mannosyl-oligosaccharide glucosidase	23	MOGS	2	1.039	0.06	0.678549	99.1	100.7	99.7	103.6	107.9	98.7
High	O95071	E3 ubiquitin-protein ligase UBR5	32	UBR5	8	0.968	-0.05	0.450909	97.6	105.9	98	90	94.9	101.9
High	Q13564	NEDD8-activating enzyme E1 regulatory subunit	19	NAE1	16	1.056	0.08	0.000260556	96.6	95.6	96.9	103.3	101.9	101.8
High	O75367	Core histone macro-H2A.1	18	H2AFY	5	1.007	0.01	0.974473	101.2	100.3	99	104.1	101	97.4
High	P08243	Asparagine synthetase [glutamine-hydrolyzing]	24	ASNS	7	1.118	0.16	0.0593213	97	89.6	98.8	108.5	101.6	110
High	P21281	V-type proton ATPase subunit B, brain isoform	20	ATP6V1B2	8	0.816	-0.29	0.00518801	111	106.7	110.1	90.8	89.8	78.4
High	O76094	Signal recognition particle subunit SRP72	24	SRP72	4	1.054	0.08	0.0653933	101.1	96.2	100.2	105.6	102.4	108.4
High	O43776	Asparagine--tRNA ligase, cytoplasmic	27	NARS	18	1.089	0.12	0.195538	97.8	93.1	96.6	105.2	96.9	119.6
High	P61981	14-3-3 protein gamma	15	YWHAG	7	0.949	-0.08	0.516775	121.3	107.1	94.6	102.9	101.6	60.1
High	P36873	Serine/threonine-protein phosphatase PP1-gamma catalytic subunit	2	PPP1CC	12	0.972	-0.04	0.409666	101.9	98.6	107.7	99.1	102.4	75.7
High	P23528	Cofilin-1	14	CFL1	11	0.901	-0.15	0.548509	105.8	104.2	93.5	93.9	93.6	97.4
High	P08865	40S ribosomal protein SA	15	RPSA	3	1.025	0.04	0.679358	104.4	99.1	93.6	103.3	101	101.6
High	O43252	Bifunctional 3'-phosphoadenosine 5'-phosphosulfate synthase 1	22	PAPSS1	4	0.985	-0.02	0.475279	101.3	101.7	101.4	99.8	101.6	87.5
High	Q9Y2X3	Nucleolar protein 58	22	NOP58	2	0.996	-0.01	0.731054	102.9	103.8	96.9	102.4	104.6	83
High	P51991-2	Isoform 2 of Heterogeneous nuclear ribonucleoprotein A3	2	HNRNPA3	2	0.938	-0.09	0.176065	103	110.9	97.8	96.5	97.8	83.8
High	Q9BZZ5-2	Isoform 2 of Apoptosis inhibitor 5	24	API5	11	1.049	0.07	0.967442	98.6	98.2	100.8	103.5	103.7	93.3
High	P40763	Signal transducer and activator of transcription 3	26	STAT3	17	1.081	0.11	0.679713	97.7	98.2	98.1	106.1	110.5	91.1
High	Q13283	Ras GTPase-activating protein-binding protein 1	19	G3BP1	5	1.046	0.06	0.685064	91.7	97.8	111.2	102.3	101.9	109.8
High	Q9H2G2	STE20-like serine/threonine-protein kinase	33	SLK	10	1.009	0.01	0.935624	92.4	97.4	99.9	98.3	101	85.8
High	Q15424	Scaffold attachment factor B1	21	SAFB	19	0.999	0	0.529627	102.3	101.6	101.6	101.5	103.6	76.1
High	Q9HCC0	Methylcrotonoyl-CoA carboxylase beta chain, mitochondrial	23	MCCC2	5	0.89	-0.17	0.192762	115.7	108.5	95.5	96.6	97.9	80.9
High	O94906	Pre-mRNA-processing factor 6	33	PRPF6	20	0.976	-0.03	0.463094	99.4	102.7	101.4	99	102.5	84.6
High	Q8TBC4	NEDD8-activating enzyme E1 catalytic subunit	20	UBA3	3	1.019	0.03	0.973183	98.6	97.8	98.1	100.2	100	92.8
High	Q16822	Phosphoenolpyruvate carboxykinase [GTP], mitochondrial	28			1.008	0.01	0.644701	104.5	102.2	95.9	101.3	103	107.2
High	Q9H583	HEAT repeat-containing protein 1	37	HEATR1	1	0.919	-0.12	0.303466	100.6	107.3	107.1	98.5	102.8	74.3
High	O00468	Agrin	35			0.954	-0.07	0.541198	100.2	108.5	102.5	92.6	107	97.9
High	Q13011	Delta(3,5)-Delta(2,4)-dienoyl-CoA isomerase, mitochondrial	16	ECH1	19; CHR_HG26_PATCH	0.936	-0.09	0.912988	106.3	102.7	92.6	96.2	94.2	105.5
High	P68036	Ubiquitin-conjugating enzyme E2 L3	7	UBE2L3	22	0.982	-0.03	0.629336	100.1	102.9	104.3	102.3	101	98.5
High	P51858	Hepatoma-derived growth factor	18	HDGF	1	0.888	-0.17	0.264743	112	106.6	92.3	94.7	95.9	74.5
High	P23229-6	Isoform Alpha-6X1X2A of Integrin alpha-6	25	ITGA6	2	1.006	0.01	0.561652	100.8	105	100.5	101.3	103.7	85.5
High	P25786	Proteasome subunit alpha type-1	20	PSMA1	11	1.049	0.07	0.304494	92.9	94.9	99	99.6	98.2	129.8
High	O60884	DnaJ homolog subfamily A member 2	18	DNAJA2	16	0.929	-0.11	0.220199	104.5	106.8	102.9	97	100.8	83
High	P35232	Prohibitin	19	PHB	17	0.924	-0.11	0.244703	109.8	107.2	98.8	99.2	99	76.2
High	P22392-2	Isoform 3 of Nucleoside diphosphate kinase B	3	NME1-NME2; NME1; NME2	17	1.062	0.09	0.983241	99.2	100.6	103.3	106.8	107.1	87.3
High	Q641Q2	WASH complex subunit 2A	5	FAM21A; WASHC2A	10	1.046	0.06	0.0171146	95.8	95.5	97.6	98.3	100.2	100.5
High	P04040	Catalase	23	CAT	11	0.945	-0.08	0.481894	113.5	108.3	92.2	102.3	102.6	71.8
High	P31946	14-3-3 protein beta/alpha	11	YWHAB	20	0.825	-0.28	0.289642	128.4	116.5	98.1	96.1	99	49.4
High	P00505	Aspartate aminotransferase, mitochondrial	24	GOT2	16	1.103	0.14	0.324592	102.5	94	97.7	109.5	97.1	107.7
High	P52701	DNA mismatch repair protein Msh6	29	MSH6	2	0.964	-0.05	0.313215	97.2	103	101.1	97.4	99.8	89
High	P00367	Glutamate dehydrogenase 1, mitochondrial	9	GLUD1	10	1.187	0.25	0.0875244	92	93	97.1	110.4	107.6	125.3
High	Q9NU22	Midasin	35	MDN1	6	1.045	0.06	0.312724	91.4	99.4	101.3	103.3	103.9	106.2
High	P26196	Probable ATP-dependent RNA helicase DDX6	16	DDX6	11	1.136	0.18	0.0680401	96.1	98.6	98.4	111.8	112.9	100.1
High	Q99829	Copine-1	19	CPNE1	20	1.071	0.1	0.487449	97.7	99.7	104.7	106.8	110.8	98
High	Q14247	Src substrate cortactin	28	CTTN	11	0.96	-0.06	0.142463	105.3	99.2	99.1	94	95.2	98.5
High	P26368	Splicing factor U2AF 65 kDa subunit	16	U2AF2	19	1.028	0.04	0.999996	94.1	98.1	96.7	99.5	101.3	88.6
High	Q8WVM8	Sec1 family domain-containing protein 1	19	SCFD1	14	1.06	0.08	0.0115775	98.5	96.7	100.7	104.7	102.2	104.4
High	Q9UHB9	Signal recognition particle subunit SRP68	26	SRP68	17	1.094	0.13	0.274196	89.4	91.7	95	100.3	96.9	152.5
High	P07339	Cathepsin D	19	CTSD	11	0.898	-0.16	0.0019047	107.3	104.3	104.2	96.6	93.7	90.7
High	O60841	Eukaryotic translation initiation factor 5B	23	EIF5B	2	0.926	-0.11	0.283351	99.4	105	104.2	96.6	101.4	78.9
High	O43681	ATPase ASNA1	15	ASNA1	19	1.135	0.18	0.0481153	93.7	95.7	102.4	110.6	108.7	101.8
High	P49189	4-trimethylaminobutyraldehyde dehydrogenase	20	ALDH9A1	1	1.044	0.06	0.954077	105.9	98.5	96	106.8	102.8	86.3
High	P04181	Ornithine aminotransferase, mitochondrial	17	OAT	10	1.001	0	0.999218	97	101.3	103.9	101.4	104.4	96.9
High	P09972	Fructose-bisphosphate aldolase C	10	ALDOC	17	1.066	0.09	0.76012	89.6	97.4	107.5	94.9	103.8	117.9
High	Q14166	Tubulin--tyrosine ligase-like protein 12	18	TTLL12	22	0.91	-0.14	0.0771359	106.5	102	107.2	97	96.9	84.1
High	P00441	Superoxide dismutase [Cu-Zn]	15	SOD1	21	1.199	0.26	0.453421	94.7	81.5	99.6	113.6	83.1	167.1
High	P46063	ATP-dependent DNA helicase Q1	30	RECQL	12	0.826	-0.28	0.0376298	111	109.5	97.8	90.5	90.2	90.9
High	Q9BQ52	Zinc phosphodiesterase ELAC protein 2	22	ELAC2	17	1.011	0.02	0.863591	104.1	102.4	97	103.5	105.1	86.7
High	P29966	Myristoylated alanine-rich C-kinase substrate	14	MARCKS	6	1.06	0.08	0.910834	103.6	105.7	90	109.8	115.6	62.3
High	Q96P70	Importin-9	24	IPO9	1	1.01	0.01	0.738204	98.8	100	103.4	100.9	101.5	95.1
High	P31930	Cytochrome b-c1 complex subunit 1, mitochondrial	19	UQCRC1	3	0.988	-0.02	0.603098	103.7	102.8	99.6	103.5	101.6	91.3
High	O75131	Copine-3	20	CPNE3	8	1.098	0.13	0.702376	97.1	98.7	105.1	110.2	108.4	94.3
High	Q9P2R3	Rabankyrin-5	20	ANKFY1	17	1.02	0.03	0.749859	98.6	96	91	97.9	98.4	94.4
High	O15144	Actin-related protein 2/3 complex subunit 2	23	ARPC2	2	1.097	0.13	0.665062	95.1	91.1	102.2	104.4	95.4	110.5
High	Q9UNF1	Melanoma-associated antigen D2	23	MAGED2	X	1.041	0.06	0.758986	90.6	94.4	108	98.2	96.2	115
High	Q9HB71	Calcyclin-binding protein	15	CACYBP	1	1.011	0.02	0.988684	108.2	95.2	102	110	95.3	103.1
High	P09622	Dihydrolipoyl dehydrogenase, mitochondrial	18	DLD	7	0.923	-0.12	0.102164	105.4	105.1	99.3	97.6	97	84.1
High	Q8NBF2	NHL repeat-containing protein 2	17	NHLRC2	10	0.955	-0.07	0.152549	106.5	101.8	98.4	97.3	98.3	87
High	P04792	Heat shock protein beta-1	18	HSPB1	7	1.185	0.24	0.114528	86.1	86.8	84	102	98.2	157.9
High	Q07866-10	Isoform D of Kinesin light chain 1	18	KLC1	14	0.912	-0.13	0.160102	106.7	104.6	100.2	95.5	97.4	78.2
High	P20290	Transcription factor BTF3	13	BTF3	5	0.911	-0.13	0.352435	105	103.7	102.7	94.5	90.8	102.6
High	A5YKK6	CCR4-NOT transcription complex subunit 1	33	CNOT1	16	0.99	-0.01	0.539808	99.2	100.3	100.3	99.3	100.8	89.7
High	Q14966	Zinc finger protein 638	31	ZNF638	2	1.065	0.09	0.94189	99.1	104	98.4	105.6	106.1	93.8
High	Q14257	Reticulocalbin-2	17	RCN2	15	1.017	0.02	0.79031	101.6	103.6	100.1	103.2	103.6	103.3
High	P28838	Cytosol aminopeptidase	22	LAP3	4	1.231	0.3	0.0842989	105.8	95.2	75	117.2	111.3	124.4
High	Q12959	Disks large homolog 1	21	DLG1	3	1.052	0.07	0.219916	97.5	98	98.4	103	104.9	103.1
High	P42858	Huntingtin	34	HTT	4	1.006	0.01	0.974931	99.4	105.2	106.8	105.8	108.5	99.3
High	Q13308	Inactive tyrosine-protein kinase 7	24	PTK7	6	1.06	0.08	0.905056	100.7	100.2	96.7	106.1	108.1	90.5
High	Q86V81	THO complex subunit 4	13	ALYREF	17	0.887	-0.17	0.181558	108.1	105.9	96.8	94	97.2	85.1
High	Q9NVI7-2	Isoform 2 of ATPase family AAA domain-containing protein 3A	26	ATAD3A	1	0.953	-0.07	0.483714	103.4	104.3	95.2	100.9	98.5	90.1
High	Q7LBC6	Lysine-specific demethylase 3B	26	KDM3B	5	0.987	-0.02	0.536498	100.1	101.1	101.7	99.8	103.6	76.4
High	O95433	Activator of 90 kDa heat shock protein ATPase homolog 1	26	AHSA1	14	1.034	0.05	0.43976	91	96.4	103.8	98.4	99.7	111.4
High	P12429	Annexin A3	21	ANXA3	4	1.08	0.11	0.150423	99.1	95.2	98.3	106.2	102.8	131.3
High	Q86UE4	Protein LYRIC	22	MTDH	8	1.016	0.02	0.855126	102.3	104.5	101.5	103.9	110.2	85.7
High	A1L0T0	Acetolactate synthase-like protein	20	ILVBL	19	0.989	-0.02	0.758824	106	103.7	97.8	102.6	104.2	92.3
High	O94905	Erlin-2	17	ERLIN2	8	0.984	-0.02	0.536134	102.1	104.4	99.9	100.5	103.6	91.5
High	P30086	Phosphatidylethanolamine-binding protein 1	12	PEBP1	12	1.175	0.23	0.345918	100	89.1	91.4	107.4	90.5	140.8
High	O94973	AP-2 complex subunit alpha-2	18	AP2A2	11	0.993	-0.01	0.701575	94.9	98.8	96.6	95.7	95.9	110.1
High	P68431	Histone H3.1	2	HIST1H3F; HIST1H3C; HIST1H3D; HIST1H3G; HIST1H3H; HIST1H3B; HIST1H3A; HIST1H3E; HIST1H3I; HIST1H3J	6	0.861	-0.22	0.810249	95	97.4	79.5	81.8	80.9	162.9
High	P07910-2	Isoform C1 of Heterogeneous nuclear ribonucleoproteins C1/C2	12	HNRNPC	14	0.991	-0.01	0.477974	96.4	95.6	91.6	94.8	94.7	132.8
High	Q9NSD9	Phenylalanine--tRNA ligase beta subunit	28	FARSB	2	0.857	-0.22	0.0973422	116.1	111.1	99.7	95.4	95.2	75.5
High	Q05682-5	Isoform 5 of Caldesmon	21	CALD1	7	1.049	0.07	0.666619	91	99.8	106	104.7	111.1	95.8
High	Q7Z4S6	Kinesin-like protein KIF21A	26	KIF21A	12	0.963	-0.05	0.558996	98.7	103.8	100	96.4	102.8	90
High	Q15046	Lysine--tRNA ligase	22	KARS	16	0.979	-0.03	0.405907	104.1	103.9	104.2	102.9	101.9	76.4
High	P67809	Y-box-binding protein 1	11	YBX1	1	0.937	-0.09	0.535806	103.8	106.7	99.5	97.3	104	82.7
High	Q12849	G-rich sequence factor 1	15	GRSF1	4	0.956	-0.06	0.71133	92.5	109.5	97.3	93.1	98.7	91.6
High	Q9NQW7-3	Isoform 3 of Xaa-Pro aminopeptidase 1	24	XPNPEP1	10	0.933	-0.1	0.263079	106	104.5	98.2	97.5	101.3	82.4
High	P49821	NADH dehydrogenase [ubiquinone] flavoprotein 1, mitochondrial	17	NDUFV1	11	0.845	-0.24	0.032839	113.1	104.9	101.1	88.6	86.6	95.8
High	P62495	Eukaryotic peptide chain release factor subunit 1	18	ETF1	5	0.945	-0.08	0.43715	110.4	105.9	96.1	101.4	100.1	63.2
High	Q8NE71	ATP-binding cassette sub-family F member 1	20	ABCF1	6; CHR_HSCHR6_MHC_SSTO_CTG1; CHR_HSCHR6_MHC_DBB_CTG1; CHR_HSCHR6_MHC_QBL_CTG1; CHR_HSCHR6_MHC_COX_CTG1; CHR_HSCHR6_MHC_MCF_CTG1; CHR_HSCHR6_MHC_MANN_CTG1	0.931	-0.1	0.129844	101.3	106.4	101.7	90.3	97.2	94.7
High	Q99733	Nucleosome assembly protein 1-like 4	19	NAP1L4	11; CHR_HSCHR11_1_CTG7	1.031	0.04	0.811601	101.8	94.8	96.8	99.7	95.4	103.6
High	P31689	DnaJ homolog subfamily A member 1	15	DNAJA1	9	1.082	0.11	0.357185	91.9	93	101.7	100.7	96.3	130.8
High	O43795	Unconventional myosin-Ib	24	MYO1B	2	1.009	0.01	0.686744	101.9	103	101	102.8	104.9	81.8
High	P62701	40S ribosomal protein S4, X isoform	26	RPS4X	X	1.001	0	0.886769	103.1	98.8	102.4	105.3	102.5	91.4
High	Q5JRX3	Presequence protease, mitochondrial	31	PITRM1	10	0.967	-0.05	0.298417	105.2	106.5	101.5	101.8	101.9	89
High	P22059	Oxysterol-binding protein 1	26	OSBP	11	0.954	-0.07	0.179007	104.9	105.4	99.7	100	100.5	92.2
High	O75717	WD repeat and HMG-box DNA-binding protein 1	28	WDHD1	14	0.979	-0.03	0.999753	95.2	101.4	100.7	98.6	103.9	95.1
High	Q8NBS9	Thioredoxin domain-containing protein 5	21	TXNDC5	6	0.994	-0.01	0.999052	100.8	102.7	103.8	103.3	101.7	102.1
High	O95573	Long-chain-fatty-acid--CoA ligase 3	21	ACSL3	2	0.882	-0.18	0.0452186	106.7	104.5	105.3	92.8	92.9	76.9
High	P62873	Guanine nucleotide-binding protein G(I)/G(S)/G(T) subunit beta-1	6	GNB1	1	0.926	-0.11	0.142066	105.7	99.5	103.4	101.8	95.7	93.8
High	P16104	Histone H2AX	5	H2AFX	11	1.159	0.21	0.379232	79.5	82.7	76.5	92.1	79.3	218.8
High	P13804	Electron transfer flavoprotein subunit alpha, mitochondrial	17	ETFA	15	0.925	-0.11	0.0659011	107	105.1	98.4	97.5	97.3	93.5
High	Q9UMR2	ATP-dependent RNA helicase DDX19B	3	DDX19B	16	1.016	0.02	0.995561	102.5	96.2	96.7	98.3	103	92.1
High	P09493-2	Isoform 2 of Tropomyosin alpha-1 chain	2	TPM1	15	1.039	0.05	0.907304	95.7	105.5	102.6	106.6	106.9	82.5
High	P00387	NADH-cytochrome b5 reductase 3	16	CYB5R3	22	0.952	-0.07	0.101903	106	104	99.9	99.1	99.5	92
High	O43290	U4/U6.U5 tri-snRNP-associated protein 1	22	SART1	11	1.043	0.06	0.246193	94.4	97.5	101.8	102.4	101.7	100.4
High	A0MZ66	Shootin-1	25	KIAA1598; SHTN1	10	1.04	0.06	0.397583	95.7	98.7	95	98.5	99.5	113.3
High	Q6DD88	Atlastin-3	19	ATL3	11	1.168	0.22	0.286807	97	97.5	106.6	113.8	109.1	116.9
High	Q15417	Calponin-3	12	CNN3	1	1.18	0.24	0.00871077	93.3	96.8	91.9	110.1	110.3	108.1
High	Q96A33	Coiled-coil domain-containing protein 47	19	CCDC47	17	0.997	0	0.42827	102	100.8	100.5	100.5	100.7	88.2
High	P42224	Signal transducer and activator of transcription 1-alpha/beta	26	STAT1	2	0.956	-0.06	0.749955	98.4	105.5	101	96.6	105.7	95.6
High	Q09161	Nuclear cap-binding protein subunit 1	18	NCBP1	9	0.957	-0.06	0.308589	105.1	103.3	107.5	100.6	100.9	67.9
High	Q96AG4	Leucine-rich repeat-containing protein 59	18	LRRC59	17	0.907	-0.14	0.128642	103.9	105.5	101.9	94	97	94.2
High	O00159	Unconventional myosin-Ic	29	MYO1C	17	0.9	-0.15	0.0264193	106	104.6	102.6	94.1	95.8	86.9
High	Q8IUD2	ELKS/Rab6-interacting/CAST family member 1	25	ERC1	12; CHR_HSCHR12_2_CTG1	0.963	-0.05	0.578438	102.7	107.2	96.7	98.9	105.8	80.6
High	Q99661	Kinesin-like protein KIF2C	2	KIF2C	1	0.946	-0.08	0.988045	89.5	101.3	104.4	86	95.8	110.9
High	Q8N1G4	Leucine-rich repeat-containing protein 47	21	LRRC47	1	0.844	-0.24	0.00180776	104.3	104	105.4	88.1	91	81.2
High	Q16851	UTP--glucose-1-phosphate uridylyltransferase	16	UGP2	2	1.086	0.12	0.0395605	98.1	97.6	92.4	106	103.1	115.4
High	Q9NUU7	ATP-dependent RNA helicase DDX19A	3	DDX19A	16	0.939	-0.09	0.229308	103.7	104.4	101.5	97.4	99.5	75.9
High	P48444	Coatomer subunit delta	22	ARCN1	11	0.85	-0.23	0.151035	111.9	113.4	99.5	95.9	95.2	72.6
High	Q99623	Prohibitin-2	21	PHB2	12	0.936	-0.1	0.226111	108.5	104.2	99.2	101.2	97.5	83.5
High	Q99497	Protein/nucleic acid deglycase DJ-1	18	PARK7	1	1.051	0.07	0.285135	95.2	97.3	98.6	102.6	102.2	101.6
High	Q99959	Plakophilin-2	24	PKP2	12	1.005	0.01	0.575163	101.8	102.1	93.9	99.4	102.3	104.4
High	P22695	Cytochrome b-c1 complex subunit 2, mitochondrial	17	UQCRC2	16; CHR_HG926_PATCH	0.981	-0.03	0.69382	106.5	103.7	97.1	101.8	103.4	91.5
High	Q13148	TAR DNA-binding protein 43	16	TARDBP	1	1.015	0.02	0.994423	103.1	98.5	96.6	102.2	96.7	100
High	P29692-2	Isoform 2 of Elongation factor 1-delta	18	EEF1D	8; CHR_HSCHR8_3_CTG7	0.651	-0.62	0.256022	121.9	121.5	84.2	79.1	77.9	83.3
High	P52948	Nuclear pore complex protein Nup98-Nup96	25	NUP98	11	0.922	-0.12	0.194721	94.9	105.4	102.2	94.3	97.6	93.4
High	P09110	3-ketoacyl-CoA thiolase, peroxisomal	15	ACAA1	3	0.959	-0.06	0.933285	103.8	107.8	95.5	99.6	110.7	91.5
High	P63279	SUMO-conjugating enzyme UBC9	11	UBE2I	16	0.686	-0.54	0.11803	130.7	116.8	89.2	83	80.2	71.4
High	P09429	High mobility group protein B1	16	HMGB1	13	0.913	-0.13	0.995724	106	102.3	87.3	93.4	87.6	118.6
High	Q9HD20	Manganese-transporting ATPase 13A1	24	ATP13A1	19	0.946	-0.08	0.453489	107.8	108.8	97.3	102	104.3	71.6
High	P53992	Protein transport protein Sec24C	19	SEC24C	10	1.01	0.01	0.962779	101.6	103	101.9	103	102.8	99.2
High	P62805	Histone H4	14	HIST1H4A; HIST1H4F; HIST1H4D; HIST1H4J; HIST2H4A; HIST2H4B; HIST1H4H; HIST1H4C; HIST4H4; HIST1H4E; HIST1H4I; HIST1H4B; HIST1H4K; HIST1H4L	6; 1; 12	1.115	0.16	0.11341	96.6	94.4	80.4	105.2	98	127.2
High	P63208	S-phase kinase-associated protein 1	14	SKP1	5	0.893	-0.16	0.0648672	104	106.4	105.8	94.5	99.8	82.9
High	Q6YN16	Hydroxysteroid dehydrogenase-like protein 2	18	HSDL2	9	0.88	-0.19	0.081453	109	109.5	97.3	96.3	95.9	82.8
High	P08621	U1 small nuclear ribonucleoprotein 70 kDa	20	SNRNP70	19	0.984	-0.02	0.288681	100.5	100.8	101.2	99.2	100	90.9
High	O75475	PC4 and SFRS1-interacting protein	21	PSIP1	9	0.96	-0.06	0.316345	99.4	104.6	95.7	95.4	99.1	87.2
High	P39748	Flap endonuclease 1	16	FEN1	11	1.116	0.16	0.218102	94.6	92.7	104.1	106.2	100.2	105.6
High	P84085	ADP-ribosylation factor 5	7	ARF5	7	1.02	0.03	0.524222	96.2	97.7	100.5	99.7	96.9	108.8
High	P50416	Carnitine O-palmitoyltransferase 1, liver isoform	26	CPT1A	11	0.888	-0.17	0.00880498	111.7	107.3	101.6	96.5	95.3	91.6
High	P53582	Methionine aminopeptidase 1	17	METAP1	4	0.918	-0.12	0.46952	104.6	98.8	102.4	93.9	93.3	103.9
High	P16152	Carbonyl reductase [NADPH] 1	15	CBR1; SETD4	21	0.966	-0.05	0.30752	102.4	101.2	101	100.8	97.8	93.8
High	O00267	Transcription elongation factor SPT5	27	SUPT5H	19	1.072	0.1	0.356486	99.2	95.4	102.9	106.8	106.3	98.9
High	P12081	Histidine--tRNA ligase, cytoplasmic	13	HARS	5	0.953	-0.07	0.411935	106.9	105.9	100.4	100.9	103.6	78.3
High	Q9Y4E1-1	Isoform 4 of WASH complex subunit 2C	3	FAM21C; WASHC2C	10	0.921	-0.12	0.125802	100.7	102.1	104.5	94.1	96.9	80.5
High	P46777	60S ribosomal protein L5	21	RPL5	1	1.17	0.23	0.149332	98.2	87.8	97.8	114.4	96.7	128.6
High	Q5T5P2	Sickle tail protein homolog	32	KIAA1217	10	0.964	-0.05	0.887542	101.3	106.4	92.9	97.7	109.9	84.6
High	O94874	E3 UFM1-protein ligase 1	28	UFL1	6	0.961	-0.06	0.521428	104.9	101.5	93.1	97.5	99.8	86.1
High	P22087	rRNA 2'-O-methyltransferase fibrillarin	18	FBL	19; CHR_HG2021_PATCH	1.085	0.12	0.877332	94.1	97.1	107.4	106.9	105.3	94.1
High	Q13492	Phosphatidylinositol-binding clathrin assembly protein	11	PICALM	11	1.134	0.18	0.00206681	92.1	95.1	93.4	106.3	105.9	101.4
High	Q9UBF2	Coatomer subunit gamma-2	18	COPG2	7	0.889	-0.17	0.0759212	97.5	101.7	107.5	90.4	96.7	82.5
High	P11310	Medium-chain specific acyl-CoA dehydrogenase, mitochondrial	17	ACADM	1	1.151	0.2	0.175786	101.5	93.7	88.2	107.8	97.9	116.2
High	P05556	Integrin beta-1	22	ITGB1	10	1.082	0.11	0.198257	90.9	98.1	94.4	96.5	102.1	104.8
High	Q7Z2Z2	Elongation factor-like GTPase 1	20	EFTUD1; EFL1	15	1.055	0.08	0.0404184	93.9	97.3	97.5	102.6	100.5	109.2
High	Q9UMS4	Pre-mRNA-processing factor 19	15	PRPF19	11	1.032	0.05	0.974068	103.9	98.4	99.2	105.1	96.3	102.3
High	Q02952	A-kinase anchor protein 12	26	AKAP12	6	0.93	-0.1	0.915884	92.3	106.2	113.9	98.8	110.4	94.1
High	P16949	Stathmin	20	STMN1	1	1.141	0.19	0.563623	83.4	89.7	108.4	102.3	101.3	109.7
High	O00764	Pyridoxal kinase	15	PDXK	21	0.987	-0.02	0.620674	107.5	97.8	101.4	101.3	96.1	100.1
High	Q5SSJ5	Heterochromatin protein 1-binding protein 3	23	HP1BP3	1	0.96	-0.06	0.975244	106.7	101.6	91.9	97.5	94.6	104.7
High	P10768	S-formylglutathione hydrolase	12	ESD	13	0.879	-0.19	0.219493	120.8	105.6	97.5	98.3	92.8	71.3
High	Q96N67	Dedicator of cytokinesis protein 7	31	DOCK7	1	1.021	0.03	0.88755	96.7	98.2	104.2	100.2	108.3	96.7
High	Q01581	Hydroxymethylglutaryl-CoA synthase, cytoplasmic	17	HMGCS1	5	0.823	-0.28	0.0596979	104.8	111.2	118.6	91.5	91.9	64
High	Q14103-3	Isoform 3 of Heterogeneous nuclear ribonucleoprotein D0	4	HNRNPD	4	1.006	0.01	0.848892	100.1	94.5	100.4	100.7	93.7	108.8
High	P07602	Prosaposin	20	PSAP	10	0.886	-0.17	0.26845	114.7	109.8	97.7	97.3	98.4	56.1
High	P30837	Aldehyde dehydrogenase X, mitochondrial	14	ALDH1B1	9	1.028	0.04	0.700162	105	102	97	104.8	107.6	98.7
High	O95394	Phosphoacetylglucosamine mutase	19	PGM3	6	0.915	-0.13	0.192082	103.1	104.7	99.5	94.3	101.5	82.5
High	Q9Y6A5	Transforming acidic coiled-coil-containing protein 3	25	TACC3	4	0.918	-0.12	0.510738	92.9	105.9	104.9	96.2	102	79.3
High	O60701	UDP-glucose 6-dehydrogenase	15	UGDH	4	0.988	-0.02	0.489351	108.9	106.7	102.9	105.5	105.9	76.1
High	Q6NUK1	Calcium-binding mitochondrial carrier protein SCaMC-1	20	SLC25A24	1; CHR_HSCHR1_6_CTG3	0.738	-0.44	0.0351371	119.9	108	108.5	80.4	80.1	47.9
High	P20042	Eukaryotic translation initiation factor 2 subunit 2	21	EIF2S2	20	0.811	-0.3	0.178427	116.4	117.7	97.7	94.4	97.9	73.3
High	P23786	Carnitine O-palmitoyltransferase 2, mitochondrial	21	CPT2	1	0.903	-0.15	0.0888484	108.8	105.6	98.1	98.3	95.3	87.7
High	Q8IX01	SURP and G-patch domain-containing protein 2	28	SUGP2	19	0.981	-0.03	0.425904	99.7	106.7	99.4	97.9	103	78.6
High	Q9BTT0	Acidic leucine-rich nuclear phosphoprotein 32 family member E	11	ANP32E	1	0.906	-0.14	0.344463	117.1	108.2	92.8	98.1	98.3	59.1
High	Q9Y6G9	Cytoplasmic dynein 1 light intermediate chain 1	17	DYNC1LI1	3	0.989	-0.02	0.963109	96.3	100.4	102.4	99.2	103.7	98.4
High	Q96I99	Succinate--CoA ligase [GDP-forming] subunit beta, mitochondrial	16	SUCLG2	3	0.939	-0.09	0.930353	112.3	106.7	85.3	100.3	100.1	93.5
High	P17480	Nucleolar transcription factor 1	27	UBTF	17	0.978	-0.03	0.324089	103.9	107.2	102.9	101.6	102.9	81.7
High	P10253	Lysosomal alpha-glucosidase	20	GAA	17	0.992	-0.01	0.888102	104.6	102.3	91.5	101.5	107.2	96.2
High	O60216	Double-strand-break repair protein rad21 homolog	19	RAD21	8	1.063	0.09	0.457281	87.8	95.7	97.8	97.9	101.7	101.7
High	Q8WZA9	Immunity-related GTPase family Q protein	17	IRGQ	19	0.817	-0.29	0.092922	95	106.8	105	85.8	96.6	78.2
High	Q9Y2W1	Thyroid hormone receptor-associated protein 3	24	THRAP3	1	0.979	-0.03	0.57212	105.4	102.2	94.6	101	100.1	82.5
High	O95373	Importin-7	21	IPO7	11	0.875	-0.19	0.0740339	102.7	106.1	106.8	92.8	95.9	74.7
High	Q9Y2L1	Exosome complex exonuclease RRP44	24	DIS3	13	0.95	-0.07	0.163167	99.7	102.4	103.3	97.2	97.2	82.7
High	Q07666	KH domain-containing, RNA-binding, signal transduction-associated protein 1	18	KHDRBS1	1	1.065	0.09	0.741489	95.6	91.5	104.2	101.9	90	121.8
High	Q6Y7W6	GRB10-interacting GYF protein 2	21	GIGYF2	2	0.87	-0.2	0.214298	97.9	103.1	104.9	89.7	102.7	87.2
High	Q13867	Bleomycin hydrolase	21	BLMH	17	0.853	-0.23	0.0395369	112	108.4	102.1	93.1	92.5	75.6
High	O14976	Cyclin-G-associated kinase	21	GAK	4	0.957	-0.06	0.397159	98.8	100.1	99.2	95	101	93.8
High	P43490	Nicotinamide phosphoribosyltransferase	17	NAMPT	7	0.945	-0.08	0.176483	104.1	103.1	99.6	97.4	99.3	87.9
High	Q9UBB4	Ataxin-10	19	ATXN10	22	1.018	0.03	0.771557	91.7	99.7	100.5	93.9	101.5	107.9
High	O00264	Membrane-associated progesterone receptor component 1	11	PGRMC1	X	0.939	-0.09	0.557989	124.3	113.7	91.3	106.8	108.2	52.7
High	P31947	14-3-3 protein sigma	17	SFN	1	1.206	0.27	0.442808	79.4	83.3	112.9	100.5	94.6	164.2
High	Q16836	Hydroxyacyl-coenzyme A dehydrogenase, mitochondrial	14	HADH	4	1.071	0.1	0.195244	101.4	97.9	93	104.9	99.1	107.6
High	O15067	Phosphoribosylformylglycinamidine synthase	22	PFAS	17	0.911	-0.13	0.0104803	104.5	106.7	104.1	95.3	97.3	87.7
High	Q14444	Caprin-1	20	CAPRIN1	11	1.115	0.16	0.195677	93.5	93.2	105.2	104.2	101	119.1
High	Q9UKG1	DCC-interacting protein 13-alpha	23	APPL1	3	1.047	0.07	0.668154	99.1	96.9	97	103.5	101.6	94.3
High	P51149	Ras-related protein Rab-7a	15	RAB7A	3	0.963	-0.05	0.166175	101.5	102.6	105.9	98.8	98.8	84.9
High	P32119	Peroxiredoxin-2	13	PRDX2	19	1.027	0.04	0.652531	102.4	96.4	98.8	101.4	98.7	103.3
High	Q8WWI1	LIM domain only protein 7	26	LMO7	13	0.905	-0.14	0.279429	96	104.1	101.6	91.9	101	87.4
High	Q5VTR2	E3 ubiquitin-protein ligase BRE1A	20	RNF20	9	0.982	-0.03	0.768592	98.4	101.5	102.6	99.7	106	87.8
High	P30419	Glycylpeptide N-tetradecanoyltransferase 1	16	NMT1	17	0.949	-0.08	0.23656	110.2	103.7	104.2	98.9	101.6	77.8
High	P55084	Trifunctional enzyme subunit beta, mitochondrial	19	HADHB	2	0.923	-0.12	0.410098	113.2	106.5	95.8	104.8	98.3	84.2
High	P15586	N-acetylglucosamine-6-sulfatase	16	GNS	12	0.778	-0.36	0.00778753	112.3	109	108.5	85	84.8	66.2
High	P62081	40S ribosomal protein S7	13	RPS7	2	1.097	0.13	0.00620006	97.9	98.9	92.4	107.4	105.9	111.4
High	P34896	Serine hydroxymethyltransferase, cytosolic	15	SHMT1	17	1.124	0.17	0.326477	100	88.2	101.5	112.5	94.8	120.7
High	Q08379	Golgin subfamily A member 2	22	GOLGA2	9	0.849	-0.24	0.185293	109.1	110	95.5	92.6	97.2	75.6
High	Q9Y285	Phenylalanine--tRNA ligase alpha subunit	13	FARSA	19	0.961	-0.06	0.90052	104.7	103.1	96	96.9	99.1	103.3
High	Q9H6T3	RNA polymerase II-associated protein 3	24	RPAP3	12	0.804	-0.31	0.0491171	105.1	107.1	109.8	86.2	92.6	65.4
High	P35611	Alpha-adducin	20	ADD1	4	1.075	0.1	0.40953	96	95.3	101.4	103.7	103.2	101.1
High	Q16698	2,4-dienoyl-CoA reductase, mitochondrial	15	DECR1	8	0.959	-0.06	0.690497	103.9	104.3	96.1	99.6	101.4	96.4
High	P33240	Cleavage stimulation factor subunit 2	10	CSTF2	X	0.946	-0.08	0.801986	107.5	103.4	91.7	95.4	97.8	98.6
High	O00505	Importin subunit alpha-4	9	KPNA3	13	0.932	-0.1	0.677116	97.1	114.4	112.8	105.2	119	69.4
High	Q16543	Hsp90 co-chaperone Cdc37	19	CDC37	19	1.14	0.19	0.462588	93.3	95.1	106.6	109.7	108.4	97.8
High	Q14151	Scaffold attachment factor B2	13	SAFB2	19	1.123	0.17	0.67258	90.9	92.7	105.3	104.1	105.5	93.9
High	Q68E01-2	Isoform 2 of Integrator complex subunit 3	19	INTS3	1; CHR_HSCHR1_1_CTG31	1.018	0.03	0.988451	98.8	103.3	98.5	99.8	100.6	100.8
High	O96008	Mitochondrial import receptor subunit TOM40 homolog	11	TOMM40	19	0.845	-0.24	0.0399306	108.3	109	102	91.5	93	85.3
High	O94760	N(G),N(G)-dimethylarginine dimethylaminohydrolase 1	17	DDAH1	1	0.85	-0.23	0.0832451	109.6	109.5	104.7	93.1	99.1	73.1
High	Q9Y4W6	AFG3-like protein 2	21	AFG3L2	18	1.095	0.13	0.969374	98	99.3	103.8	109.4	108.8	79.4
High	O95336	6-phosphogluconolactonase	16	PGLS	19	0.948	-0.08	0.0538526	100.1	104.3	102	96.7	97.4	89.9
High	Q14498-2	Isoform 2 of RNA-binding protein 39	15	RBM39	20	0.935	-0.1	0.170583	106.7	103.7	101.6	97	98.2	84
High	Q15019	Septin-2	17	SEPT2	2	1.184	0.24	0.341299	88.9	95.2	116.8	111.6	112.6	124.3
High	Q5JTH9	RRP12-like protein	22	RRP12	10	0.976	-0.03	0.641042	102.5	103.8	99.5	104.7	100	87.1
High	Q14914	Prostaglandin reductase 1	15	PTGR1	9	1.112	0.15	0.992359	98.7	96.7	101.3	112.4	109.7	80.9
High	Q9NYL9	Tropomodulin-3	15	TMOD3	15	0.969	-0.05	0.383023	102.5	106.1	101.5	99.3	104.1	80.5
High	Q15833	Syntaxin-binding protein 2	20	STXBP2	19	0.95	-0.07	0.296293	101.9	104	101.3	96.8	103.1	91
High	Q96DI7	U5 small nuclear ribonucleoprotein 40 kDa protein	16	SNRNP40	1	0.891	-0.17	0.231341	109.5	106.9	99.4	98.2	95.3	74.3
High	Q86U86	Protein polybromo-1	31	PBRM1	3	0.916	-0.13	0.113912	107.2	105.3	101.7	96.5	98.8	81.3
High	O43847	Nardilysin	24			0.95	-0.07	0.38122	102.5	106	100.8	97.4	101.1	71.4
High	Q07021	Complement component 1 Q subcomponent-binding protein, mitochondrial	10	C1QBP	17	0.901	-0.15	0.479085	112.4	112.8	96.3	101.3	107.7	60.8
High	P48634	Protein PRRC2A	26	PRRC2A	6	1.083	0.12	0.094879	95	100.6	101.1	105.2	109	109.2
High	P30044	Peroxiredoxin-5, mitochondrial	12	PRDX5	11	1.079	0.11	0.320653	91.8	90.7	79.9	97.8	91.4	168.9
High	P62424	60S ribosomal protein L7a	18	RPL7A	9; CHR_HG2030_PATCH	1.053	0.07	0.123752	98.7	97.3	87.8	102.5	100.4	116.4
High	Q9Y6M7-7	Isoform 7 of Sodium bicarbonate cotransporter 3	19	SLC4A7	3	0.652	-0.62	0.00362885	116.3	113.5	105.9	74	82.3	60.4
High	Q9Y696	Chloride intracellular channel protein 4	13	CLIC4	1	1.245	0.32	0.0554781	88.6	84.3	98.3	116	110.2	97.6
High	P35249	Replication factor C subunit 4	18	RFC4	3	1.025	0.04	0.745314	101.9	103.2	99.7	104.5	105.9	80
High	Q15003	Condensin complex subunit 2	21	NCAPH	2	0.91	-0.14	0.39887	94	101.3	101.6	92.1	101	85.2
High	P80303	Nucleobindin-2	18	NUCB2	11	0.942	-0.09	0.550789	105.4	107	99.1	99.3	108.1	86
High	Q9UNX4	WD repeat-containing protein 3	23	WDR3	1	0.968	-0.05	0.949055	92.7	103.4	102.8	99.5	110.3	93.9
High	P11498	Pyruvate carboxylase, mitochondrial	25	PC	11	1.055	0.08	0.862659	96	97.8	98.3	103.3	103.9	91.7
High	P30084	Enoyl-CoA hydratase, mitochondrial	16	ECHS1	10	0.852	-0.23	0.0352516	112.2	109.2	101.3	93.6	93.1	76.8
High	Q9Y4G6	Talin-2	11	TLN2	15	1.024	0.03	0.483112	95.8	98.8	93.7	98.1	106.4	96.9
High	O95865	N(G),N(G)-dimethylarginine dimethylaminohydrolase 2	12	DDAH2	6; CHR_HSCHR6_MHC_MANN_CTG1; CHR_HSCHR6_MHC_DBB_CTG1; CHR_HSCHR6_MHC_SSTO_CTG1; CHR_HSCHR6_MHC_MCF_CTG1; CHR_HSCHR6_MHC_QBL_CTG1; CHR_HSCHR6_MHC_COX_CTG1	0.939	-0.09	0.187176	103.5	103.7	98.2	97.2	99	88.1
High	P09525	Annexin A4	19	ANXA4	2	1.054	0.08	0.862927	101.6	96.8	97.3	107.3	102.6	92.6
High	P38159	RNA-binding motif protein, X chromosome	12	RBMX	X	1.102	0.14	0.303365	93.2	89.8	92.1	101.4	93.4	146.8
High	Q9UNZ2	NSFL1 cofactor p47	3	NSFL1C	20	1.044	0.06	0.232162	96.1	98.9	99.6	103.2	106	98
High	P22061	Protein-L-isoaspartate(D-aspartate) O-methyltransferase	14	PCMT1	6	1.098	0.13	0.158505	93	92.9	97.3	102.1	99.6	127.1
High	Q99439	Calponin-2	17	CNN2	19	1.168	0.22	0.0799595	85.4	89.9	99.5	105	100.8	127.4
High	P55036	26S proteasome non-ATPase regulatory subunit 4	13	PSMD4	1	1.032	0.05	0.609878	90.6	99.6	105.2	100.5	104.2	102.8
High	P10515	Dihydrolipoyllysine-residue acetyltransferase component of pyruvate dehydrogenase complex, mitochondrial	12	DLAT	11	0.977	-0.03	0.353255	101.8	100.3	101.1	98.8	100.7	88.5
High	Q8WXF1	Paraspeckle component 1	17	PSPC1	13	1.158	0.21	0.038596	87.5	94.1	94.6	100	110.7	109
High	Q02818	Nucleobindin-1	21	NUCB1	19	0.931	-0.1	0.422547	102.1	104.9	105.1	97.7	106.8	85
High	P51114	Fragile X mental retardation syndrome-related protein 1	24	FXR1	3	0.908	-0.14	0.194456	96.5	102	101.9	92.6	98.5	81.1
High	O43719	HIV Tat-specific factor 1	23	HTATSF1	X	0.838	-0.25	0.0528037	102.8	105	98.8	86.1	95	73.4
High	P40925	Malate dehydrogenase, cytoplasmic	22	MDH1	2	1.133	0.18	0.27103	87.6	89.1	97.1	100.9	96.1	148.7
High	O94776	Metastasis-associated protein MTA2	20	MTA2	11	0.924	-0.11	0.291013	103.4	108.1	97.9	95.5	103.3	86
High	P05091	Aldehyde dehydrogenase, mitochondrial	15	ALDH2	12	0.884	-0.18	0.187696	112.9	111.7	101.8	99	98.8	74.3
High	P55268	Laminin subunit beta-2	23	LAMB2	3	1.03	0.04	0.529379	101.8	100.7	100.7	103.8	106.9	101.7
High	Q12769	Nuclear pore complex protein Nup160	24	NUP160	11	0.932	-0.1	0.329958	98.4	103.7	104.2	96.7	101.8	87.4
High	Q12874	Splicing factor 3A subunit 3	16	SF3A3	1	1.147	0.2	0.154109	96.7	91.5	101.8	110.9	99.8	115.5
High	P04899	Guanine nucleotide-binding protein G(i) subunit alpha-2	10	GNAI2	3	1.039	0.06	0.180273	96.9	96.1	94.8	99.9	105.6	97.9
High	P52565	Rho GDP-dissociation inhibitor 1	14	ARHGDIA	17	1.067	0.09	0.619311	94.5	94.1	102.3	102.7	95.5	100.9
High	P35637	RNA-binding protein FUS	12	FUS	16	1.348	0.43	0.141968	77.7	80.3	98.8	108.3	103.6	141.6
High	Q9UQB8	Brain-specific angiogenesis inhibitor 1-associated protein 2	23	BAIAP2	17	0.95	-0.07	0.0933344	102.5	96.8	100	95.2	93.7	94.9
High	Q5JTZ9	Alanine--tRNA ligase, mitochondrial	20	AARS2	6	0.999	0	0.44152	100.7	106.3	100.6	102.1	100.5	95
High	Q13347	Eukaryotic translation initiation factor 3 subunit I	18	EIF3I	1	0.994	-0.01	0.560584	99	102.8	104.5	102.2	103.1	80.7
High	Q99873	Protein arginine N-methyltransferase 1	16			0.965	-0.05	0.508355	107	99.3	97.1	105.3	95.8	53.6
High	O95793	Double-stranded RNA-binding protein Staufen homolog 1	18	STAU1	20	0.788	-0.34	0.0231826	109.6	112.1	108.5	86.3	89.1	66.6
High	Q8TCS8	Polyribonucleotide nucleotidyltransferase 1, mitochondrial	22	PNPT1	2	0.916	-0.13	0.339576	95.3	105	103.5	93.9	99.4	94.8
High	O75306	NADH dehydrogenase [ubiquinone] iron-sulfur protein 2, mitochondrial	16	NDUFS2	1	0.83	-0.27	0.0847315	116.1	111.7	95	92.8	95.1	82.5
High	P62820	Ras-related protein Rab-1A	8	RAB1A	2	0.972	-0.04	0.762659	100.4	97.5	97.8	95	92.8	134.1
High	Q15637	Splicing factor 1	14	SF1	11	0.991	-0.01	0.529669	100.4	99.4	99.8	98.9	101.3	88.1
High	Q9Y6D6	Brefeldin A-inhibited guanine nucleotide-exchange protein 1	18	ARFGEF1	8	0.992	-0.01	0.410945	98.5	99.8	104.4	99	100.2	76.1
High	P30876	DNA-directed RNA polymerase II subunit RPB2	24	POLR2B	4	1.078	0.11	0.329726	89.9	98.6	101.7	100.2	106.7	106.2
High	P63241	Eukaryotic translation initiation factor 5A-1	7	EIF5A	17	1.307	0.39	0.869688	88.2	88.4	116.6	118	115.6	82.2
High	P21964	Catechol O-methyltransferase	12	COMT	22	0.842	-0.25	0.0575557	117	105.4	101.8	90.3	88.8	77.9
High	Q9HCE1	Helicase MOV-10	23	MOV10	1	1.02	0.03	0.994973	97.1	99.5	97.9	99.9	107.1	87
High	Q9HC35	Echinoderm microtubule-associated protein-like 4	24	EML4	2	1.082	0.11	0.697528	100	100.2	96.9	108.2	110.5	91.8
High	Q9ULV4	Coronin-1C	18	CORO1C	12	0.778	-0.36	0.107947	111.4	113	94.8	86.7	93.4	80.3
High	Q7Z2W4	Zinc finger CCCH-type antiviral protein 1	21	ZC3HAV1	7	1.088	0.12	0.0397619	91.5	97.1	97.5	105.6	105.8	100.8
High	Q9BS26	Endoplasmic reticulum resident protein 44	16	ERP44	9	0.93	-0.11	0.155354	112.7	106.9	105	105.1	99.3	89.6
High	Q13459	Unconventional myosin-IXb	27	MYO9B	19	0.974	-0.04	0.535601	105.2	100.6	104.6	101.8	105.7	79.1
High	O94826	Mitochondrial import receptor subunit TOM70	23	TOMM70A; TOMM70	3	0.997	0	0.524802	100.9	103.2	107.7	102.9	105.1	83.2
High	P61163	Alpha-centractin	8	ACTR1A	10	0.999	0	0.959712	100	96.3	105.3	107.2	100	97.9
High	Q6NXG1	Epithelial splicing regulatory protein 1	12	ESRP1	8	0.649	-0.62	0.0444291	124.5	123.8	102.3	80.3	85	61.4
High	Q8N3U4-2	Isoform 2 of Cohesin subunit SA-2	17	STAG2	X	0.971	-0.04	0.302571	102.9	100.1	96.6	98.2	97.3	89.8
High	Q9NTI5	Sister chromatid cohesion protein PDS5 homolog B	22	PDS5B	13	0.882	-0.18	0.129002	111.2	106	98.2	93.5	98.1	76.3
High	O75521	Enoyl-CoA delta isomerase 2, mitochondrial	11	ECI2	6	0.837	-0.26	0.0568434	109.9	114.8	95.7	92.1	95	82.3
High	Q9P2I0	Cleavage and polyadenylation specificity factor subunit 2	21	CPSF2	14	0.943	-0.08	0.23947	100.5	101.7	105.1	96	102.3	89.6
High	Q14CX7	N-alpha-acetyltransferase 25, NatB auxiliary subunit	19	NAA25	12	0.924	-0.11	0.373773	103	109.8	100.6	95.2	104.3	65.4
High	Q8WXH0	Nesprin-2	29	SYNE2	14	0.948	-0.08	0.991642	99.4	99.9	95.6	94.2	106.3	93.5
High	P50895	Basal cell adhesion molecule	17	BCAM	19	1.073	0.1	0.439833	89.9	97.1	99.2	104.2	112	92
High	Q8IY67-2	Isoform 2 of Ribonucleoprotein PTB-binding 1	16	RAVER1	19	0.928	-0.11	0.864121	95.1	102.1	100.1	86.6	92.9	109.2
High	Q01780	Exosome component 10	22	EXOSC10	1	1.1	0.14	0.0451464	91.9	95.8	99.9	101.5	105.4	107.8
High	P14735	Insulin-degrading enzyme	21	IDE	10	0.941	-0.09	0.238335	103.1	105.6	104.1	97.9	100.6	78.1
High	P62879	Guanine nucleotide-binding protein G(I)/G(S)/G(T) subunit beta-2	5	GNB2	7	0.876	-0.19	0.255002	115.5	109.4	95.8	97.9	95.8	66.3
High	Q9C0J8	pre-mRNA 3' end processing protein WDR33	21	WDR33	2	1.116	0.16	0.0327253	93.1	93.5	99.4	102.9	104.3	108.1
High	Q13619	Cullin-4A	18	CUL4A	13	0.929	-0.11	0.205925	107.4	100	104.3	96.9	97.5	76.6
High	Q9Y4E8	Ubiquitin carboxyl-terminal hydrolase 15	21	USP15	12	0.942	-0.09	0.698082	104.7	104.4	91	98.3	106.4	69.6
High	Q14978-2	Isoform Beta of Nucleolar and coiled-body phosphoprotein 1	2	NOLC1	10	0.926	-0.11	0.0582676	104.4	109.1	105.5	97.7	101.4	88.2
High	Q92673	Sortilin-related receptor	27	SORL1	11	1.064	0.09	0.96764	97.6	103.7	95.4	103.9	110.1	88.1
High	O14950	Myosin regulatory light chain 12B	6	MYL12B; MYL12A	18	1	0	0.992268	93.9	98.3	103.3	93.1	98.3	106.1
High	P60228	Eukaryotic translation initiation factor 3 subunit E	18	EIF3E	8	1.037	0.05	0.745989	95.1	96.5	104.7	100.1	104.2	98.6
High	O60684	Importin subunit alpha-7	11	KPNA6	1	0.939	-0.09	0.267233	99.6	104.9	100.3	94.1	101.4	86
High	Q92896	Golgi apparatus protein 1	23	GLG1	16	1.15	0.2	0.289933	88.3	93.5	111.5	107.6	117	106.7
High	P46937-9	Isoform 9 of Transcriptional coactivator YAP1	12	YAP1	11	1.088	0.12	0.0132273	93	96.7	95.5	102.4	103.9	107.9
High	P12235	ADP/ATP translocase 1	4	SLC25A4	4	0.918	-0.12	0.31928	106	106	97.3	97.3	102.9	86.9
High	Q9UHG3	Prenylcysteine oxidase 1	15	PCYOX1	2	0.989	-0.02	0.558283	110.1	105.5	97.3	104.3	105.1	71.6
High	Q9BVJ6	U3 small nucleolar RNA-associated protein 14 homolog A	21	UTP14A	X	1.107	0.15	0.0407156	88.7	95.9	100.6	103.2	106.1	107
High	Q9NR09	Baculoviral IAP repeat-containing protein 6	28	BIRC6	2	0.883	-0.18	0.0318283	101.3	103.9	100.6	89.4	96.9	89.5
High	Q99729-3	Isoform 3 of Heterogeneous nuclear ribonucleoprotein A/B	13	HNRNPAB	5	1.223	0.29	0.0333036	93.4	87.7	95.7	114.2	103.1	123.6
High	Q7Z4Q2	HEAT repeat-containing protein 3	19	HEATR3	16	0.893	-0.16	0.241287	99.9	106.2	100.8	90	102.9	77
High	O14617-5	Isoform 5 of AP-3 complex subunit delta-1	20	AP3D1	19	1.002	0	0.982297	95.5	103	99.2	95.5	99.4	104.8
High	P40222	Alpha-taxilin	20	TXLNA	1	0.768	-0.38	0.00134809	110.2	110.2	112.5	84.6	89.5	74.7
High	P67775	Serine/threonine-protein phosphatase 2A catalytic subunit alpha isoform	2	PPP2CA	5	0.965	-0.05	0.257129	105.2	102.4	104.2	100.6	100.6	83
High	P23634	Plasma membrane calcium-transporting ATPase 4	12	ATP2B4	1	0.978	-0.03	0.687564	100.6	103.8	102.5	100.2	109.8	72.4
High	O95163	Elongator complex protein 1	19	IKBKAP; ELP1	9	1.065	0.09	0.210249	99.3	96.6	96.8	102.2	103.1	103.3
High	P51570	Galactokinase	17	GALK1	17	1.084	0.12	0.123995	93	100	98.9	100.5	107.2	110.9
High	Q8TAT6	Nuclear protein localization protein 4 homolog	20	NPLOC4	17	0.958	-0.06	0.540799	99.5	102.2	104.3	97.9	106.3	84.1
High	Q8IUE6	Histone H2A type 2-B	4	HIST2H2AB	1	0.939	-0.09	0.739616	118.8	89.4	60.2	83.9	73.5	214.4
High	O43396	Thioredoxin-like protein 1	17	TXNL1	18	1.074	0.1	0.995023	96.9	96.2	104.8	104.1	106.9	89.1
High	Q9Y5L0	Transportin-3	21	TNPO3	7	0.897	-0.16	0.235712	100.2	105.7	104.8	94	101.9	75.5
High	P05386	60S acidic ribosomal protein P1	3	RPLP1	15	0.947	-0.08	0.202094	99.2	101.9	123.4	98	96.5	68.1
High	Q13126	S-methyl-5'-thioadenosine phosphorylase	15	MTAP	9	0.948	-0.08	0.296561	106.9	105.3	101.9	99.8	101.4	80.2
High	P35556	Fibrillin-2	27	FBN2	5	1.044	0.06	0.959098	100.5	104.3	111.1	108.8	109.7	93.3
High	Q9UBQ7	Glyoxylate reductase/hydroxypyruvate reductase	14	GRHPR	9	1.037	0.05	0.470904	95.5	93.2	99.6	99	96.3	121.8
High	P12236	ADP/ATP translocase 3	3	SLC25A6	X|Y; X	1.041	0.06	0.507292	99.3	94.3	105.1	108.8	103.4	101.1
High	Q10570	Cleavage and polyadenylation specificity factor subunit 1	25	CPSF1	8	0.994	-0.01	0.711803	97.4	98.4	98.3	105.2	96.8	97.7
High	P06396-2	Isoform 2 of Gelsolin	15	GSN	9	1.119	0.16	0.754356	95.2	89.1	106.3	106.6	111.9	94
High	Q5UIP0	Telomere-associated protein RIF1	21	RIF1	2	0.943	-0.08	0.999532	89.9	93.8	101.1	86.3	88.5	110.9
High	Q7L2H7	Eukaryotic translation initiation factor 3 subunit M	13	EIF3M	11	0.891	-0.17	0.166574	110.9	104.1	103.1	96.1	92.8	83.5
High	Q9Y266	Nuclear migration protein nudC	19	NUDC	1	0.942	-0.09	0.43521	105.9	108.9	100.3	99.7	104.1	76.7
High	A0AV96	RNA-binding protein 47	14	RBM47	4	0.905	-0.14	0.0903702	110.3	97	91.4	87.7	82.2	90.5
High	Q9Y262	Eukaryotic translation initiation factor 3 subunit L	19	EIF3L	22	0.934	-0.1	0.130217	104.3	105.9	103.1	97.4	98.8	83.7
High	P52888	Thimet oligopeptidase	21	THOP1	19	0.931	-0.1	0.119049	102.3	103	97.9	95.3	96.9	87.2
High	Q14738	Serine/threonine-protein phosphatase 2A 56 kDa regulatory subunit delta isoform	11	PPP2R5D	6	0.915	-0.13	0.204587	107.1	108	102.2	98	99.1	72.5
High	P30566	Adenylosuccinate lyase	20	ADSL	22	1.395	0.48	0.16235	78.1	82	110	114.3	108.3	131.1
High	O00273	DNA fragmentation factor subunit alpha	4	DFFA	1	0.967	-0.05	0.24539	102	101.7	100.8	98.4	101.9	96.8
High	P18085	ADP-ribosylation factor 4	6	ARF4	3	0.937	-0.09	0.323584	115.6	108.2	110.3	103.3	103.3	51
High	Q02809	Procollagen-lysine,2-oxoglutarate 5-dioxygenase 1	18	PLOD1	1	1.038	0.05	0.481925	103.9	101.7	96.9	105.6	105.6	100.8
High	P52907	F-actin-capping protein subunit alpha-1	9	CAPZA1	1	1.022	0.03	0.796895	98.5	100.2	98.4	100.7	102.1	98.7
High	Q52LJ0	Protein FAM98B	12			1.025	0.04	0.189544	94.8	100.3	98.5	100.4	103.7	101
High	Q9NTK5	Obg-like ATPase 1	18	OLA1	2	0.935	-0.1	0.21677	104.6	105.8	101.1	98.8	97.8	83.3
High	Q9BT78	COP9 signalosome complex subunit 4	15	COPS4	4	0.986	-0.02	0.3842	101.2	99.1	100.1	99.5	98.7	95
High	Q9NUQ9	Protein FAM49B	16	FAM49B	8	1.125	0.17	0.000348555	93.3	93.1	94.3	104.9	103.3	107.9
High	P62917	60S ribosomal protein L8	12	RPL8	8	0.85	-0.23	0.235033	113.7	107.4	99.2	91.3	82.3	98.8
High	P54727	UV excision repair protein RAD23 homolog B	16	RAD23B	9	0.958	-0.06	0.384976	99.7	104.4	100	95.8	103.5	80.9
High	P62979	Ubiquitin-40S ribosomal protein S27a	4	RPS27A	2	0.886	-0.17	0.202868	98.6	91.8	117.4	87.4	96.6	81.1
High	Q9Y263	Phospholipase A-2-activating protein	23	PLAA	9	0.995	-0.01	0.675237	103.6	100.3	95.4	99.8	101.4	84.2
High	Q9UH65	Switch-associated protein 70	16	SWAP70	11	0.914	-0.13	0.0876486	102.1	106.3	101.6	93.4	99.4	82.8
High	O14818	Proteasome subunit alpha type-7	17	PSMA7	20	1.036	0.05	0.54604	98.5	96.1	102.7	107.6	102	97.7
High	Q9BTC0	Death-inducer obliterator 1	28	DIDO1	20	1.009	0.01	0.978297	95.2	101.6	99.3	95	100.2	102.9
High	Q9UIA9	Exportin-7	20	XPO7	8	0.976	-0.04	0.322575	104.9	100.3	101.7	99.4	99.2	79.5
High	Q92734	Protein TFG	13	TFG	3	1.048	0.07	0.909366	99	99.5	99	103.8	105.7	81.5
High	Q9H2P0	Activity-dependent neuroprotector homeobox protein	26	ADNP	20	0.897	-0.16	0.109416	105.9	106.5	97.9	95	96.3	91.4
High	O43237	Cytoplasmic dynein 1 light intermediate chain 2	17	DYNC1LI2	16	0.844	-0.25	0.102771	110.9	111.7	105	93.6	97.9	68.7
High	Q8NBX0	Saccharopine dehydrogenase-like oxidoreductase	14	SCCPDH	1	1.054	0.08	0.561992	101.2	96.2	96.7	102	94.1	123.8
High	Q04323	UBX domain-containing protein 1	11	UBXN1	11	1.106	0.14	0.192239	91.1	91.5	96.5	101.2	99	132.3
High	Q15056	Eukaryotic translation initiation factor 4H	17	EIF4H	7	1.138	0.19	0.0739049	94.3	90.2	104.1	114.5	105.7	107.4
High	Q9P0L0	Vesicle-associated membrane protein-associated protein A	16	VAPA	18	0.988	-0.02	0.561392	103.7	101.3	96.4	100.1	100.1	91.3
High	Q9UNH7	Sorting nexin-6	18	SNX6	14	0.949	-0.08	0.50102	96.7	96.5	103.6	91.8	90.6	95.8
High	P62826	GTP-binding nuclear protein Ran	12	RAN	12	1.126	0.17	0.451268	83.3	79.6	84.4	93.8	76.1	235.7
High	Q15691	Microtubule-associated protein RP/EB family member 1	13	MAPRE1	20	0.938	-0.09	0.105753	98.8	99.9	100.4	93.7	95.4	86.7
High	Q7Z434	Mitochondrial antiviral-signaling protein	15	MAVS	20	1.059	0.08	0.88227	98.1	100.3	104	106.2	115.7	68.6
High	B1AK53	Espin	16	ESPN	1	0.922	-0.12	0.373389	98.2	98	92.9	90.4	98	86.3
High	Q9Y5K6	CD2-associated protein	21	CD2AP	6	0.957	-0.06	0.34549	103	106.5	103.2	98.8	102.6	68.3
High	Q12768	WASH complex subunit 5	21	KIAA0196; WASHC5	8	0.924	-0.11	0.593359	100.6	97.8	99.2	91.7	104.3	89.5
High	Q86W92	Liprin-beta-1	17	PPFIBP1	12	0.982	-0.03	0.840934	96.5	100.3	103.4	98.5	103.6	92.4
High	O00425	Insulin-like growth factor 2 mRNA-binding protein 3	15	IGF2BP3	7	0.867	-0.21	0.132789	95.3	101.6	103.5	88.1	98.6	87.6
High	P08240	Signal recognition particle receptor subunit alpha	18	SRPR; SRPRA	11	1.246	0.32	0.0206451	90.1	91.7	95.7	112.2	114.3	122.1
High	O14981	TATA-binding protein-associated factor 172	20	BTAF1	10	1.102	0.14	0.0935819	90.9	97.5	90.5	96.2	100.1	106.9
High	Q96F07	Cytoplasmic FMR1-interacting protein 2	4	CYFIP2	5	1.1	0.14	0.00741477	92	94.5	96.6	103.9	104.4	99.5
High	O00232	26S proteasome non-ATPase regulatory subunit 12	16	PSMD12	17	0.934	-0.1	0.278496	103.5	104.5	110.2	97.7	104.7	74.1
High	Q9C0C9	(E3-independent) E2 ubiquitin-conjugating enzyme	23	UBE2O	17	0.943	-0.08	0.987166	101.9	106.1	91.4	95.9	96.1	104.3
High	Q99878	Histone H2A type 1-J	2	HIST1H2AJ; HIST1H2AK	6	0.993	-0.01	0.528204	91.9	89.7	87.7	88.5	89.1	144.7
High	Q9UJU6	Drebrin-like protein	19	DBNL	7	1.078	0.11	0.282168	93.9	96.4	99.5	103.9	98.5	118.6
High	Q13185	Chromobox protein homolog 3	10	CBX3; C15orf57; CCDC32	7; 15	0.941	-0.09	0.00140035	101.2	101.2	100.2	95.7	94.6	95.2
High	P13995	Bifunctional methylenetetrahydrofolate dehydrogenase/cyclohydrolase, mitochondrial	13	MTHFD2	2	1.037	0.05	0.45907	96.6	102.2	97.5	97.7	101.1	114.5
High	O43395	U4/U6 small nuclear ribonucleoprotein Prp3	20	PRPF3	1	1.014	0.02	0.946335	96.1	98	100.8	99.3	104.8	87.1
High	O00116	Alkyldihydroxyacetonephosphate synthase, peroxisomal	16	AGPS	2	0.916	-0.13	0.414021	106.9	107.1	97.6	98	105.1	83.2
High	Q9Y224	RNA transcription, translation and transport factor protein	12	C14orf166; RTRAF	14	0.865	-0.21	0.220738	96.7	104.3	105.4	86.8	101.1	90.3
High	P11177	Pyruvate dehydrogenase E1 component subunit beta, mitochondrial	11	PDHB	3	1.071	0.1	0.208471	103	99.4	95.1	106.5	101.1	111.4
High	Q96HE7	ERO1-like protein alpha	14	ERO1L; ERO1A	14	0.947	-0.08	0.565684	118.9	113.8	100	107.8	112.3	86.2
High	Q00796	Sorbitol dehydrogenase	16	SORD	15	0.98	-0.03	0.556587	104.8	105.9	97.8	102.7	103	83.2
High	P32322	Pyrroline-5-carboxylate reductase 1, mitochondrial	9	PYCR1	17	1.029	0.04	0.540106	99.6	99.4	98.5	102.2	95.3	125.2
High	Q8N766	ER membrane protein complex subunit 1	18	EMC1	1	0.989	-0.02	0.506002	99	105.1	101.2	100.1	100.1	97.5
High	O75821	Eukaryotic translation initiation factor 3 subunit G	15	EIF3G	19	1.029	0.04	0.349962	90.5	96.5	95.1	95.5	97.8	133.6
High	O14787-2	Isoform 2 of Transportin-2	13	TNPO2	19	0.974	-0.04	0.681288	100.7	102.1	96.7	98.1	104.4	84.6
High	Q13616	Cullin-1	19	CUL1	7	0.942	-0.09	0.283403	103.4	106.6	99.6	97.4	101.3	88.5
High	P51648	Aldehyde dehydrogenase family 3 member A2	18	ALDH3A2	17	0.886	-0.17	0.0431826	113.1	103.1	106.5	98.8	94.4	86.1
High	Q96PK6	RNA-binding protein 14	18	RBM14; RBM14-RBM4	11	1.156	0.21	0.155103	89.1	92.4	105.1	113	104.5	106.8
High	Q12907	Vesicular integral-membrane protein VIP36	14	LMAN2	5	1.079	0.11	0.337704	92.4	96.1	92.4	99.8	95.3	143.6
High	P19174	1-phosphatidylinositol 4,5-bisphosphate phosphodiesterase gamma-1	20	PLCG1	20	1.169	0.23	0.000116501	96.4	92.3	92.5	109.4	108.2	107.5
High	P61586	Transforming protein RhoA	3	RHOA	3	0.934	-0.1	0.451378	107.3	99.7	108.3	107.6	100.2	71.9
High	O15042	U2 snRNP-associated SURP motif-containing protein	20	U2SURP	3	1.164	0.22	0.768708	88.9	94.3	106.5	112.1	109.8	88.4
High	P54819	Adenylate kinase 2, mitochondrial	14	AK2	1	0.941	-0.09	0.84843	102.6	102.4	92.2	93.5	96.4	121.7
High	Q2TAY7	WD40 repeat-containing protein SMU1	17	SMU1	9	1.311	0.39	0.173119	81.1	81.7	99.1	107.1	100.6	135.3
High	P18124	60S ribosomal protein L7	20	RPL7	8	1.02	0.03	0.673549	102.9	98.4	100.5	108.1	102.5	100.1
High	Q8IZ83	Aldehyde dehydrogenase family 16 member A1	14	ALDH16A1	19	1.049	0.07	0.999646	94.9	101.9	105.9	107	108.3	87.9
High	Q9H307	Pinin	26			0.978	-0.03	0.520789	100.5	101	98.6	98.2	101.5	89.2
High	O75691	Small subunit processome component 20 homolog	26	UTP20	12	0.945	-0.08	0.652689	93.8	103.8	101.1	95.5	99.4	94.7
High	Q99598	Translin-associated protein X	17	TSNAX	1	1.027	0.04	0.228483	97.9	97.7	92.5	98.4	100.4	118
High	Q9HCB6	Spondin-1	17	SPON1	11	0.74	-0.43	0.000584852	117.6	116.5	108	85.3	92.4	86.3
High	Q9UBW7	Zinc finger MYM-type protein 2	21	ZMYM2	13	0.958	-0.06	0.254853	99.9	103.3	98.6	95.7	98.9	81.3
High	P20020	Plasma membrane calcium-transporting ATPase 1	12			0.948	-0.08	0.271378	105.4	104	98.2	99.3	98.6	79.5
High	Q9P2M7	Cingulin	29	CGN	1	1.199	0.26	0.0317447	90.6	100.2	91.6	109.8	117.4	102.1
High	O60231	Pre-mRNA-splicing factor ATP-dependent RNA helicase DHX16	20	DHX16	6; CHR_HSCHR6_MHC_COX_CTG1; CHR_HSCHR6_MHC_SSTO_CTG1; CHR_HSCHR6_MHC_MANN_CTG1; CHR_HSCHR6_MHC_DBB_CTG1; CHR_HSCHR6_MHC_MCF_CTG1	0.972	-0.04	0.900931	95.3	102.6	101.6	98.8	103	92.6
High	Q8NB90	ATPase family protein 2 homolog	17	SPATA5	4	1.023	0.03	0.990046	95.6	100.2	101.4	102.5	106.8	90.5
High	P07942	Laminin subunit beta-1	22	LAMB1	7	1.08	0.11	0.13926	95.5	95.2	100.2	103.1	101.2	119.2
High	Q9BYT8	Neurolysin, mitochondrial	19	NLN	5	1.054	0.08	0.916496	97.2	100.6	103.2	106.7	106	93.4
High	Q9H3S7	Tyrosine-protein phosphatase non-receptor type 23	21	PTPN23	3	0.993	-0.01	0.999108	98.4	105	99.1	95	98.3	110.1
High	Q9H0U4	Ras-related protein Rab-1B	5	RAB1B	11	0.982	-0.03	0.694272	102.8	101.1	101.1	98.4	99.3	130.5
High	P62753	40S ribosomal protein S6	18	RPS6	9	1.091	0.13	0.427488	85.7	88.4	102.7	96.4	92.8	159.6
High	P42330	Aldo-keto reductase family 1 member C3	10	AKR1C3	10	0.895	-0.16	0.233803	101.3	105.7	110.5	94.7	98.5	89.5
High	Q13151	Heterogeneous nuclear ribonucleoprotein A0	15	HNRNPA0	5	1.222	0.29	0.211622	88.4	85.1	101.2	108	97.4	142.8
High	Q9UHD1	Cysteine and histidine-rich domain-containing protein 1	15	CHORDC1	11	0.984	-0.02	0.37516	99.1	101.9	116.2	100.3	103.5	77.2
High	O75351	Vacuolar protein sorting-associated protein 4B	12	VPS4B	18	0.892	-0.17	0.238831	107.1	109.3	99.5	95.5	99	74.6
High	P61201	COP9 signalosome complex subunit 2	19	COPS2	15	1.079	0.11	0.996355	95.8	95.9	105.7	106.3	103.5	89.5
High	Q6P1N0	Coiled-coil and C2 domain-containing protein 1A	19	CC2D1A	19	1.039	0.06	0.858752	95.5	101.7	100.2	104.7	104.2	94
High	P22033	Methylmalonyl-CoA mutase, mitochondrial	18	MUT	6	0.998	0	0.802348	103.4	103.8	99.4	105.9	103.2	89.5
High	Q9UBS4	DnaJ homolog subfamily B member 11	16	DNAJB11	3	1.057	0.08	0.444647	92.6	94.5	97.5	99.9	94.1	146.4
High	Q8IWX8	Calcium homeostasis endoplasmic reticulum protein	18	CHERP	19	0.966	-0.05	0.464945	98.8	100.7	104.8	97.2	101.9	89
High	P10696	Alkaline phosphatase, germ cell type	4	ALPPL2	2	0.97	-0.04	0.982539	113	110.1	90.3	106.8	107.9	93.6
High	Q5VT52	Regulation of nuclear pre-mRNA domain-containing protein 2	22	RPRD2	1	1.024	0.03	0.68887	100.9	104.6	101.1	103.6	105.1	84.3
High	P16989	Y-box-binding protein 3	2	CSDA; YBX3	12	1.076	0.11	0.84858	93.8	100.4	103.8	108.5	108	91.3
High	Q13162	Peroxiredoxin-4	11	PRDX4	X	0.98	-0.03	0.602387	106.7	102.4	110.1	107.6	104.6	90.7
High	P43897	Elongation factor Ts, mitochondrial	12	TSFM	12	1.1	0.14	0.574833	93	94.2	105.2	103.7	98.4	110.5
High	P31153	S-adenosylmethionine synthase isoform type-2	15	MAT2A	2	0.951	-0.07	0.256561	108	109.5	102.9	103.8	102.7	88.4
High	Q15435	Protein phosphatase 1 regulatory subunit 7	18	PPP1R7	2	1.007	0.01	0.786368	95.7	101.7	110.4	102.4	104.5	90.2
High	Q12789	General transcription factor 3C polypeptide 1	26	GTF3C1	16	0.963	-0.05	0.809058	98.4	102.8	99.8	96.2	107.7	88
High	Q9UI12	V-type proton ATPase subunit H	20	ATP6V1H	8	0.739	-0.44	0.0784033	120.2	116.8	94.5	86.3	87.4	70.8
High	O75179	Ankyrin repeat domain-containing protein 17	13	ANKRD17	4	0.936	-0.09	0.477977	94.6	105.7	101.1	94.6	102.6	87.6
High	Q5T1M5	FK506-binding protein 15	19	FKBP15	9	1.007	0.01	0.754071	97.8	103.2	99.6	100.3	106.3	99.3
High	P11908	Ribose-phosphate pyrophosphokinase 2	5	PRPS2	X	0.822	-0.28	0.226027	112.2	112.1	101.6	92.1	102.2	56.9
High	P15880	40S ribosomal protein S2	20	RPS2	16	0.97	-0.04	0.36502	104.6	103.1	108.4	103.6	101.4	74.6
High	Q96AB3	Isochorismatase domain-containing protein 2	7	ISOC2	19	0.978	-0.03	0.781188	110.9	100.2	94.2	100.7	98	97.1
High	Q93052	Lipoma-preferred partner	16	LPP	3	1.089	0.12	0.7922	104.5	95.1	85.1	114.5	103.5	86.3
High	Q9NVP1	ATP-dependent RNA helicase DDX18	20	DDX18	2	0.915	-0.13	0.256695	100.1	105.9	102.7	94	100.6	76.6
High	P57740	Nuclear pore complex protein Nup107	17	NUP107	12	0.923	-0.11	0.111807	100.1	106.7	108.1	98.8	98.5	87.5
High	O60832	H/ACA ribonucleoprotein complex subunit DKC1	14	DKC1	X	0.93	-0.1	0.303109	110.4	107	99.5	100.8	99.5	73.8
High	Q96KR1	Zinc finger RNA-binding protein	22	ZFR	5	0.944	-0.08	0.119583	103.9	107.1	103.5	99.6	98.1	83.3
High	Q8IXB1	DnaJ homolog subfamily C member 10	17	DNAJC10	2	0.841	-0.25	0.140972	109.6	109.9	98.4	92.2	99.3	73.2
High	P61289	Proteasome activator complex subunit 3	11	PSME3	17	0.939	-0.09	0.23612	105.4	106.4	103.4	99	100.7	80.8
High	Q9Y277	Voltage-dependent anion-selective channel protein 3	10	VDAC3	8	1.023	0.03	0.955277	107.7	99.8	95.4	102.1	93.6	103.5
High	Q8WX92-2	Isoform 2 of Negative elongation factor B	14			0.904	-0.15	0.0741925	105	104	102	94	96.9	78.6
High	P61086	Ubiquitin-conjugating enzyme E2 K	12	UBE2K	4	0.947	-0.08	0.402763	105.5	103.4	100	103.9	97.9	87.4
High	P15927	Replication protein A 32 kDa subunit	12	RPA2	1	1.097	0.13	0.141344	92.3	92.7	95.1	101.6	99.7	129.1
High	P56537	Eukaryotic translation initiation factor 6	7	EIF6	20	0.928	-0.11	0.329315	107.1	101	110.3	105	99.4	77.8
High	P61088	Ubiquitin-conjugating enzyme E2 N	12	UBE2N	12	1.072	0.1	0.111571	92.6	96.4	95.6	102	102.5	123.5
High	Q9HC38-2	Isoform 2 of Glyoxalase domain-containing protein 4	14	GLOD4	17	0.928	-0.11	0.0753274	108.7	101.8	97.7	95.9	94.4	88.5
High	P62333	26S proteasome regulatory subunit 10B	14	PSMC6	14	0.982	-0.03	0.956176	100.7	100.9	98.6	98.3	98.9	104.4
High	P46926	Glucosamine-6-phosphate isomerase 1	6	GNPDA1	5	0.924	-0.11	0.286262	108	103.8	98.7	101	95.9	75.5
High	O96019	Actin-like protein 6A	14	ACTL6A	3	1.052	0.07	0.818429	98.8	99.9	105.2	105.1	107.8	77.8
High	P28288	ATP-binding cassette sub-family D member 3	19	ABCD3	1	0.957	-0.06	0.523286	105.1	107.1	100.1	100.6	108	76.3
High	Q08209	Serine/threonine-protein phosphatase 2B catalytic subunit alpha isoform	8	PPP3CA	4	1.057	0.08	0.367422	94.7	96.1	94.2	100.1	95	118.3
High	Q12955	Ankyrin-3	20	ANK3	10	0.922	-0.12	0.475669	108.9	106.1	93.8	97.9	103.2	74
High	P33527	Multidrug resistance-associated protein 1	20	ABCC1	16; CHR_HSCHR16_1_CTG1	0.978	-0.03	0.883478	100.7	101.3	96.5	98.5	106.7	87.3
High	Q13217	DnaJ homolog subfamily C member 3	18	DNAJC3	13	0.979	-0.03	0.252073	102.8	102.4	107.3	100.7	101	83.3
High	P61247	40S ribosomal protein S3a	20	RPS3A	4	0.928	-0.11	0.87304	101.2	103.4	100.5	93.9	92	111.2
High	Q9UGI8	Testin	16	TES	7	1.013	0.02	0.60135	90.6	98.6	98.9	93.6	99.9	118.1
High	P55795	Heterogeneous nuclear ribonucleoprotein H2	8	HNRNPH2	X	1.015	0.02	0.671323	104.1	101.4	100.3	103	106.8	76.6
High	Q9UBE0	SUMO-activating enzyme subunit 1	17	SAE1	19	0.996	-0.01	0.640619	107	100.4	93.7	102.6	100	79.1
High	Q15404	Ras suppressor protein 1	14	RSU1	10	1.035	0.05	0.47996	95.7	100.9	99.9	98.5	103.4	104.2
High	O75937	DnaJ homolog subfamily C member 8	16	DNAJC8	1	1.134	0.18	0.588763	93.8	96.4	96	108.9	110.4	88
High	Q562R1	Beta-actin-like protein 2	2	ACTBL2	5	1.097	0.13	0.554725	97	106.7	91.5	95.3	120.2	106.3
High	Q6FI81	Anamorsin	14	CIAPIN1	16	0.925	-0.11	0.13945	106.3	106.1	106.2	99	98.3	82
High	Q01995	Transgelin	17	TAGLN	11	1.115	0.16	0.0953356	100.9	103.5	93.4	108.4	112.6	123.4
High	Q96M27	Protein PRRC1	11	PRRC1	5	0.994	-0.01	0.897676	107.1	99.6	92	99	97.2	109.4
High	P54920	Alpha-soluble NSF attachment protein	16	NAPA	19	0.967	-0.05	0.296292	105.3	101.5	101.2	100.9	98.2	88.9
High	Q92878	DNA repair protein RAD50	24	RAD50	5	0.921	-0.12	0.268277	104.5	107.3	97.8	96.2	99.7	74.8
High	O95816	BAG family molecular chaperone regulator 2	12	BAG2	6	1.172	0.23	0.00258027	91.3	92.8	95.1	108.8	107	120
High	P32969	60S ribosomal protein L9	11	RPL9	4	0.992	-0.01	0.572631	103	102.9	103.2	102.1	105.8	76.7
High	Q09028	Histone-binding protein RBBP4	9	RBBP4	1	0.959	-0.06	0.539241	105.9	101.8	99.9	97.6	94.8	100.5
High	Q9H845	Complex I assembly factor ACAD9, mitochondrial	20	ACAD9	3	0.986	-0.02	0.573158	106.1	108.2	97.6	104.6	105.6	73.1
High	Q9Y2H6	Fibronectin type-III domain-containing protein 3A	18	FNDC3A	13	1.143	0.19	0.0175837	90.7	92.5	93.5	105.8	109.2	97.4
High	Q5SRE5	Nucleoporin NUP188 homolog	19	NUP188	9	0.88	-0.18	0.0626346	105.6	104.9	102.6	92.3	96.5	84.9
High	Q02878	60S ribosomal protein L6	18	RPL6	12	1.113	0.15	0.108045	92.9	93.1	99.5	103.6	103.4	127.3
High	P00492	Hypoxanthine-guanine phosphoribosyltransferase	11	HPRT1	X	0.974	-0.04	0.417274	112.2	103.7	99.5	103.2	101	73.5
High	Q9H2U2	Inorganic pyrophosphatase 2, mitochondrial	13	PPA2	4	1.065	0.09	0.501473	102.5	97	97.5	105.9	103	103.9
High	O15173	Membrane-associated progesterone receptor component 2	13	PGRMC2	4	0.996	-0.01	0.54233	106	99.7	111.2	108.6	105.6	60.6
High	Q13573	SNW domain-containing protein 1	18	SNW1	14	1.298	0.38	0.110045	87	86.8	104.1	117	110.5	112.9
High	P78406	mRNA export factor	15	RAE1	20	0.995	-0.01	0.895231	95.4	99	101.7	95.7	98.5	98.8
High	O43747	AP-1 complex subunit gamma-1	16	AP1G1	16	1.004	0.01	0.619048	108.5	99.7	100.9	105.6	101.3	83.5
High	P61160	Actin-related protein 2	14	ACTR2	2	0.904	-0.15	0.024028	104.5	105.5	101.7	94.4	98.7	88.5
High	Q9Y295	Developmentally-regulated GTP-binding protein 1	12	DRG1	22	0.95	-0.07	0.28321	112.6	111.8	110.2	106.3	107.6	81.2
High	P23396	40S ribosomal protein S3	14	RPS3	11	0.942	-0.09	0.996534	96.9	100.9	102.8	94.1	95.1	113.8
High	P09661	U2 small nuclear ribonucleoprotein A'	14	SNRPA1	15	1.04	0.06	0.151288	97.2	99.3	98.2	99	102.1	102.5
High	Q9NVI1	Fanconi anemia group I protein	20	FANCI	15	0.897	-0.16	0.0658573	96.7	107.6	103.3	89.1	95.6	92.6
High	P30050	60S ribosomal protein L12	13	RPL12	9	0.977	-0.03	0.752649	93.7	99.6	102	94	97.2	121.5
High	Q9Y2Z0	Protein SGT1 homolog	15	SUGT1	13	1.064	0.09	0.999981	92.7	96.2	106.8	102.3	103.5	89.9
High	P25787	Proteasome subunit alpha type-2	10	PSMA2	7	1.013	0.02	0.92056	108.8	103.3	93.6	104.6	104.9	102.5
High	A0FGR8-6	Isoform 6 of Extended synaptotagmin-2	18	ESYT2	7	0.919	-0.12	0.241884	97.2	107.2	101	92.9	100.9	84.6
High	Q9UBC2	Epidermal growth factor receptor substrate 15-like 1	19	EPS15L1	19	0.983	-0.03	0.581249	101.5	104.5	98.9	99.8	104.9	79.7
High	Q13155	Aminoacyl tRNA synthase complex-interacting multifunctional protein 2	12	AIMP2	7	0.911	-0.13	0.282697	111	108.4	102.9	98.7	101.8	66.6
High	Q14315	Filamin-C	2	FLNC	7	0.751	-0.41	0.274229	127	120.7	88.9	90.7	91.8	43.5
High	P84243	Histone H3.3	2	H3F3A; H3F3AP4; H3F3B	1; 2; 17	0.867	-0.21	0.166316	122.3	100.8	95.9	99.5	87.4	74.7
High	Q13547	Histone deacetylase 1	12	HDAC1	1	1.007	0.01	0.949653	99.2	96.7	103.2	102.7	99.9	94.1
High	Q9Y6Y8	SEC23-interacting protein	21	SEC23IP	10	1.01	0.01	0.893659	95.8	99.1	104.5	100	104.6	88.9
High	Q12873	Chromodomain-helicase-DNA-binding protein 3	4	CHD3	17	0.903	-0.15	0.4785	107.3	102.9	95.5	103	93	90.8
High	P10155	60 kDa SS-A/Ro ribonucleoprotein	17	TROVE2	1	0.97	-0.04	0.609364	99.2	100.6	100.6	97.5	100.9	95.5
High	P18858	DNA ligase 1	20	LIG1	19	0.991	-0.01	0.813621	93.9	100.3	100.1	99.2	103.6	96.2
High	O94832	Unconventional myosin-Id	22	MYO1D	17	0.873	-0.2	0.223349	115.1	113.1	100	99.1	98.7	64.2
High	Q07960	Rho GTPase-activating protein 1	17	ARHGAP1	11	1.046	0.06	0.433187	97.9	98.3	101.9	102.8	98.1	115.6
High	O00151	PDZ and LIM domain protein 1	13	PDLIM1	10	0.869	-0.2	0.142532	111.4	111	98.9	96.4	99.5	84.6
High	Q9NX58	Cell growth-regulating nucleolar protein	19	LYAR	4	0.97	-0.04	0.992015	99.7	103.2	106.4	100	100.1	108.2
High	O95861	3'(2'),5'-bisphosphate nucleotidase 1	13	BPNT1	1	0.953	-0.07	0.305057	107.1	104	100.5	99.1	100.7	74.7
High	P10599	Thioredoxin	12	TXN	9	0.959	-0.06	0.665924	90.9	93.4	91.1	87.3	85.2	171.8
High	Q15643	Thyroid receptor-interacting protein 11	21	TRIP11	14	0.895	-0.16	0.191249	100.2	106.2	100.8	89	100.6	90.3
High	Q96AY3	Peptidyl-prolyl cis-trans isomerase FKBP10	18	FKBP10	17	1.045	0.06	0.32164	99.4	102.4	105	102.7	107	112.2
High	P82970	High mobility group nucleosome-binding domain-containing protein 5	11	HMGN5	X	0.676	-0.57	0.304488	132.6	128.1	81.9	86.6	93.7	51.8
High	P30622	CAP-Gly domain-containing linker protein 1	18	CLIP1	12	1.131	0.18	0.865591	89.5	97.1	87.9	101.3	108.1	79.5
High	P47756-2	Isoform 2 of F-actin-capping protein subunit beta	16	CAPZB	1	1.176	0.23	0.175113	92.5	93.2	101.6	111.2	109.5	100.2
High	Q04828	Aldo-keto reductase family 1 member C1	2	AKR1C1	10	0.874	-0.19	0.591461	107	101	110.9	101.8	93.5	89.8
High	P19623	Spermidine synthase	12	SRM	1	1.116	0.16	0.0776839	92.8	96.3	99.6	107.4	100.3	112.5
High	P47755	F-actin-capping protein subunit alpha-2	8	CAPZA2	7	0.792	-0.34	0.104948	115.6	110.8	95.9	87.7	93.5	73.4
High	Q9UNM6	26S proteasome non-ATPase regulatory subunit 13	18	PSMD13	11	0.994	-0.01	0.591591	100	99.4	100.9	99.4	100.7	96.3
High	Q8WYA6	Beta-catenin-like protein 1	15	CTNNBL1	20	1.001	0	0.886995	104.7	100.5	92.8	102.4	100.7	88.5
High	O00154	Cytosolic acyl coenzyme A thioester hydrolase	12	ACOT7	1	0.901	-0.15	0.126884	103.4	108.1	109.6	97.5	103	85.1
High	P10412	Histone H1.4	4	HIST1H1E	6	1.316	0.4	0.00686282	85.6	84.8	80.1	95.7	111.6	114.5
High	O15372	Eukaryotic translation initiation factor 3 subunit H	15	EIF3H	8	0.968	-0.05	0.822746	95.7	101.1	101.7	95.3	100.9	97.9
High	Q16576	Histone-binding protein RBBP7	10	RBBP7	X	0.959	-0.06	0.263167	102.6	101.7	104	101.7	98.4	88.9
High	Q9ULD0	2-oxoglutarate dehydrogenase-like, mitochondrial	12	OGDHL	10	1.015	0.02	0.722061	99.7	105.4	98.7	98.2	101.3	119.9
High	Q92917	G-patch domain and KOW motifs-containing protein	15	GPKOW	X	1.096	0.13	0.206282	93.9	94.9	103	104	107	102.2
High	O75116	Rho-associated protein kinase 2	24	ROCK2	2	0.87	-0.2	0.0703983	101.1	106	104.8	91.2	99	79.8
High	Q9C0D5	Protein TANC1	21	TANC1	2	0.981	-0.03	0.99999	93	102.5	102.2	100.3	107.2	90.6
High	O94925-3	Isoform 3 of Glutaminase kidney isoform, mitochondrial	2	GLS	2	1.038	0.05	0.950836	99.8	101.9	107.5	109.5	105.8	89.7
High	Q12972	Nuclear inhibitor of protein phosphatase 1	11	PPP1R8	1	1.129	0.18	0.12414	84.4	93.2	97.2	103.2	105.3	125.9
High	Q9Y5M8	Signal recognition particle receptor subunit beta	15	SRPRB	3	0.829	-0.27	0.099328	115.3	112.1	105.2	93	98.5	66.4
High	P05187	Alkaline phosphatase, placental type	2	ALPP	2	1.034	0.05	0.766246	128.3	107.6	95	122.4	111.2	65.6
High	Q9Y383	Putative RNA-binding protein Luc7-like 2	11	LUC7L2	7	0.972	-0.04	0.298322	103.5	101.9	98.8	99	99.1	85.9
High	Q9H223	EH domain-containing protein 4	14	EHD4	15	1.017	0.02	0.47582	95.5	100.2	100.6	101.9	101.6	103.2
High	Q8WX93	Palladin	19	PALLD	4	0.972	-0.04	0.9218	94	100.6	103.7	94.1	102.1	97.8
High	P15531	Nucleoside diphosphate kinase A	2	NME1	17	1.051	0.07	0.945318	96.7	107.1	92.7	117.9	101.6	87
High	P49756	RNA-binding protein 25	26	RBM25	14	0.931	-0.1	0.344221	108.6	107.6	98.3	100.1	100.9	74.6
High	P30520	Adenylosuccinate synthetase isozyme 2	14	ADSS	1	0.784	-0.35	0.00157086	100.3	106.4	105	82.4	88	78.3
High	O95302	Peptidyl-prolyl cis-trans isomerase FKBP9	15	FKBP9	7	0.939	-0.09	0.308025	107.3	107	98	100.4	101	82.5
High	P28340	DNA polymerase delta catalytic subunit	22	POLD1	19	1.049	0.07	0.995346	98.5	100	102	104.9	105.5	91.7
High	Q9H6R4	Nucleolar protein 6	19	NOL6	9	1.048	0.07	0.160323	93.1	99	98.1	100	105.5	102.8
High	O43488	Aflatoxin B1 aldehyde reductase member 2	13	AKR7A2	1	0.944	-0.08	0.174501	117.5	101.1	102.8	100.7	97.1	85.6
High	Q14258	E3 ubiquitin/ISG15 ligase TRIM25	13	TRIM25	17	0.842	-0.25	0.0449141	115.5	109.9	109.6	93.1	92.5	66.8
High	P52306	Rap1 GTPase-GDP dissociation stimulator 1	18	RAP1GDS1	4	0.965	-0.05	0.517646	100.5	105	104.9	101.2	106.6	71.3
High	Q86U44	N6-adenosine-methyltransferase catalytic subunit	16	METTL3	14	0.914	-0.13	0.181441	101.8	107.8	101	93	102.9	89.2
High	Q9BZK7	F-box-like/WD repeat-containing protein TBL1XR1	18	TBL1XR1	3	0.802	-0.32	0.0269821	107.8	111.8	109	87.4	89.8	65.2
High	P31942	Heterogeneous nuclear ribonucleoprotein H3	14	HNRNPH3	10	1.04	0.06	0.944674	97.2	98.3	100.8	102.4	102.3	95.4
High	P42345	Serine/threonine-protein kinase mTOR	20	MTOR	1	0.953	-0.07	0.764145	99.4	100.4	92	90.5	94.7	134.2
High	Q93034	Cullin-5	19	CUL5	11	0.877	-0.19	0.253322	108.3	108.1	93	95.4	94.7	83.3
High	Q9ULA0	Aspartyl aminopeptidase	14	DNPEP	2	0.974	-0.04	0.515418	102.2	108.9	105.4	102.6	108.9	73.2
High	Q9NR45	Sialic acid synthase	12	NANS	9	1.047	0.07	0.97852	102	99	100.3	105	107	87.1
High	Q9UEY8	Gamma-adducin	17	ADD3	10	0.889	-0.17	0.4681	103.9	108.2	91.7	92.3	103.7	81.7
High	Q9Y5X1	Sorting nexin-9	14	SNX9	6	0.891	-0.17	0.458213	114.4	106.4	88.2	94.8	98.9	82.9
High	P49591	Serine--tRNA ligase, cytoplasmic	20	SARS	1	0.994	-0.01	0.840634	103.1	96.9	93.7	96.4	93.5	115.7
High	Q9BUQ8	Probable ATP-dependent RNA helicase DDX23	24	DDX23	12	1.008	0.01	0.638796	100.9	101.9	104.2	102.7	104.6	86.6
High	Q9UJW0	Dynactin subunit 4	12	DCTN4	5	0.961	-0.06	0.344758	102.7	105.9	103.4	99.3	102.2	83.9
High	P49454	Centromere protein F	20			0.863	-0.21	0.121061	95.1	106.6	102.6	88.6	97.2	81.8
High	P51148	Ras-related protein Rab-5C	8	RAB5C	17	0.991	-0.01	0.58946	98.7	101.2	100.6	99.7	101.4	88.5
High	P51649	Succinate-semialdehyde dehydrogenase, mitochondrial	13	ALDH5A1	6	0.852	-0.23	0.293804	121.7	115	92.4	100.7	98	66.4
High	Q92769	Histone deacetylase 2	7	HDAC2	6	0.928	-0.11	0.309044	104.4	100.2	103.3	102.5	95.9	84.5
High	P22307	Non-specific lipid-transfer protein	15	SCP2	1	0.896	-0.16	0.146903	108	106.6	95.8	95.5	93.7	98.7
High	P23284	Peptidyl-prolyl cis-trans isomerase B	17	PPIB	15	0.986	-0.02	0.574158	98.6	99.4	95.7	97.2	95.7	136
High	P18754	Regulator of chromosome condensation	9	RCC1	1	1.086	0.12	0.439297	88.8	90.2	96.3	98	90.3	170.4
High	Q14254	Flotillin-2	16	FLOT2	17	0.931	-0.1	0.0766102	99.7	103	113.6	95.8	96.3	83.8
High	P25789	Proteasome subunit alpha type-4	11	PSMA4	15	0.976	-0.04	0.488828	104.5	98	109	104.3	101.9	80.8
High	O43896	Kinesin-like protein KIF1C	16	KIF1C	17	1.078	0.11	0.311111	79.6	88.1	86.9	88.9	93.7	174.2
High	P28074	Proteasome subunit beta type-5	12	PSMB5	14	1.06	0.08	0.226212	103.5	91.2	100	116.7	100.2	106
High	P39687	Acidic leucine-rich nuclear phosphoprotein 32 family member A	10	ANP32A	15	0.908	-0.14	0.825029	108.3	101.2	96.4	91.9	87.8	114.4
High	P41091	Eukaryotic translation initiation factor 2 subunit 3	14	EIF2S3	X	0.911	-0.13	0.223994	107	103.3	105.7	105.9	96.3	91.8
High	P40937	Replication factor C subunit 5	16	RFC5	12	1.071	0.1	0.963195	96.7	99.1	107.4	108.2	106.1	93.1
High	O43684	Mitotic checkpoint protein BUB3	13	BUB3	10	1.128	0.17	0.329293	91.6	93.4	105.4	105.3	103.7	108.5
High	Q96T23	Remodeling and spacing factor 1	18	RSF1	11	0.89	-0.17	0.0531575	97.1	103.4	102.8	91.5	95.4	83.1
High	Q08257	Quinone oxidoreductase	13	CRYZ	1	0.935	-0.1	0.162808	109.5	101.9	102.6	100.9	95.9	82.4
High	O43865	S-adenosylhomocysteine hydrolase-like protein 1	10	AHCYL1	1	0.9	-0.15	0.00147055	103.3	104.7	103.8	92.8	97.7	93.4
High	Q13596	Sorting nexin-1	14	SNX1	15	1.001	0	0.652613	103.4	99.2	108	106.2	103.6	84.9
High	Q14137	Ribosome biogenesis protein BOP1	15	BOP1	8	1.028	0.04	0.280227	94.4	97.4	99.6	98.9	100.1	112.9
High	P10644	cAMP-dependent protein kinase type I-alpha regulatory subunit	16	PRKAR1A	17	0.852	-0.23	0.00997439	105	108.1	111.7	92.1	96.2	85.2
High	Q9P0M6	Core histone macro-H2A.2	15	H2AFY2	10	1.253	0.33	0.236532	83.4	81.1	85.6	104.5	89.5	202.6
High	P43034	Platelet-activating factor acetylhydrolase IB subunit alpha	17	PAFAH1B1	17	0.921	-0.12	0.0573741	99.4	101.7	106.3	93.7	97	84.6
High	Q9NVA2	Septin-11	5	SEPT11	4	1.041	0.06	0.985685	101.4	103.6	110.6	107.9	113.2	97.4
High	Q9UKM9-2	Isoform 1 of RNA-binding protein Raly	15	RALY	20	1.075	0.1	0.200826	92.2	95.4	91.5	99.1	98.9	124.3
High	P55263	Adenosine kinase	12	ADK	10	0.781	-0.36	0.188497	118.2	117.9	103.7	92.1	96.3	46.5
High	Q96I15	Selenocysteine lyase	14	SCLY	2	1.117	0.16	0.000808197	95.5	98.2	94.8	106.3	106.7	108
High	P30048	Thioredoxin-dependent peroxide reductase, mitochondrial	11	PRDX3	10	0.864	-0.21	0.264841	115.6	111.1	91	97.4	95.9	80.9
High	Q9NUQ8	ATP-binding cassette sub-family F member 3	15	ABCF3	3	1.066	0.09	0.0742919	99.3	94.9	100.2	109.6	102.9	105.9
High	Q9UK76	Jupiter microtubule associated homolog 1	10	HN1; JPT1	17	1.153	0.21	0.0384085	78.7	91.1	93.2	98.5	105	113.3
High	P30085	UMP-CMP kinase	8	CMPK1	1	1.246	0.32	0.00748967	89.3	89.1	90	111.3	103.3	123.7
High	P15121	Aldo-keto reductase family 1 member B1	14	AKR1B1	7	0.943	-0.09	0.424808	107.4	101.6	112.1	108.6	101.2	92.2
High	P52788	Spermine synthase	11	SMS	X	1.057	0.08	0.83871	99.3	95.1	114.3	110.8	104.9	76.9
High	Q6L8Q7	2',5'-phosphodiesterase 12	16	PDE12	3	1.025	0.04	0.979718	95.1	100.3	98.5	101	103.8	87.1
High	Q9HCD5	Nuclear receptor coactivator 5	15	NCOA5	20	0.991	-0.01	0.542818	98.1	100.2	102.6	99.3	100.9	88.3
High	P47712	Cytosolic phospholipase A2	17	PLA2G4A	1	1.147	0.2	0.319765	104.9	97.1	93.9	118.6	111.4	95.9
High	O60749	Sorting nexin-2	13	SNX2	5	1.075	0.1	0.37216	93.3	88.4	100.8	104.4	99.3	100.2
High	Q7L2E3-2	Isoform 2 of ATP-dependent RNA helicase DHX30	21	DHX30	3	0.897	-0.16	0.0430755	102.3	106.7	108.6	95.7	99	87.5
High	O95747	Serine/threonine-protein kinase OSR1	12	OXSR1	3	0.852	-0.23	0.160948	110.6	111.1	98.9	94.2	102	77.3
High	Q12797	Aspartyl/asparaginyl beta-hydroxylase	16	ASPH	8	0.884	-0.18	0.26612	115.4	111.8	101.3	98.8	104.1	64.2
High	P28482	Mitogen-activated protein kinase 1	13	MAPK1	22	0.841	-0.25	0.0389853	105.8	105.2	103.3	89.2	88.5	74.6
High	Q9UBU9	Nuclear RNA export factor 1	17	NXF1	11	0.997	0	0.993931	100.7	99.5	96.2	99.2	101.1	96.7
High	Q9Y6E0	Serine/threonine-protein kinase 24	9	STK24	13	0.903	-0.15	0.224166	99.3	105.2	108.6	94.9	102.4	77.7
High	Q9P2R7	Succinate--CoA ligase [ADP-forming] subunit beta, mitochondrial	15	SUCLA2	13	0.919	-0.12	0.102217	106.5	101.8	95	93.5	95.9	91.8
High	P61758	Prefoldin subunit 3	14	VBP1	X	1.085	0.12	0.300333	93.4	94.9	104.8	100.7	104.9	103
High	P11172	Uridine 5'-monophosphate synthase	17	UMPS	3	1.021	0.03	0.999812	100.3	101.7	96.2	102.4	107.4	89
High	P61019	Ras-related protein Rab-2A	6	RAB2A	8	0.97	-0.04	0.224381	101.7	106.7	100.4	98.6	101.2	90.9
High	Q5H9R7	Serine/threonine-protein phosphatase 6 regulatory subunit 3	18	PPP6R3	11	0.74	-0.43	0.0795203	112.1	115.9	103.8	83	91.6	54.6
High	P11766	Alcohol dehydrogenase class-3	11	ADH5	4	0.948	-0.08	0.17372	108.3	102.6	102.5	97.9	97.3	77.6
High	Q14997	Proteasome activator complex subunit 4	17	PSME4	2	1.117	0.16	0.0989037	89	93.5	101.6	102.8	104.4	104.6
High	P18621	60S ribosomal protein L17	13	RPL17	18	1.024	0.03	0.420988	88.2	92.7	93.9	94.9	92.2	166.4
High	P16403	Histone H1.2	3	HIST1H1C	6	1.994	1	0.0631264	63.7	61.8	77.7	126.9	109.5	211.1
High	Q8TEQ6	Gem-associated protein 5	17	GEMIN5	5	0.904	-0.15	0.509438	106.5	109	96	96.3	104.7	81.2
High	Q9NTZ6	RNA-binding protein 12	16	RBM12	20	1.005	0.01	0.771552	95.9	105.5	98.3	98.8	108.5	77.7
High	P48739	Phosphatidylinositol transfer protein beta isoform	18	PITPNB	22	1.046	0.06	0.748415	97.6	100	107.2	106.2	104.5	77.2
High	Q96RT1	Erbin	21	ERBB2IP; ERBIN	5	0.95	-0.07	0.636741	94.9	104.2	99.7	94.7	106.7	78
High	P24534	Elongation factor 1-beta	12	EEF1B2	2; CHR_HSCHR2_6_CTG7_2	1.037	0.05	0.490053	92.3	94.5	99.4	98	93.1	139.3
High	Q96G03	Phosphoglucomutase-2	18	PGM2	4	1.031	0.04	0.935143	100.3	98.2	99.7	103.6	102.8	94.9
High	Q9Y446	Plakophilin-3	21	PKP3	11	0.988	-0.02	0.642338	99.6	103.5	98.5	98.4	104.7	85.6
High	Q13501	Sequestosome-1	10	SQSTM1	5	0.848	-0.24	0.16877	113	96.5	115	96.8	94.6	95.8
High	Q8WWY3	U4/U6 small nuclear ribonucleoprotein Prp31	18	PRPF31	19; CHR_HSCHR19LRC_COX2_CTG3_1; CHR_HSCHR19LRC_LRC_T_CTG3_1; CHR_HSCHR19LRC_COX1_CTG3_1; CHR_HSCHR19LRC_LRC_J_CTG3_1; CHR_HSCHR19LRC_LRC_I_CTG3_1; CHR_HSCHR19LRC_PGF1_CTG3_1; CHR_HSCHR19LRC_LRC_S_CTG3_1; CHR_HSCHR19LRC_PGF2_CTG3_1; CHR_HSCHR19_4_CTG3_1	1.109	0.15	0.0386269	91.9	94.5	99.7	106.5	104.7	104.5
High	Q9Y3Z3	Deoxynucleoside triphosphate triphosphohydrolase SAMHD1	17	SAMHD1	20	0.99	-0.01	0.904142	105.9	100.3	87.7	99.3	104.3	80.9
High	Q08426	Peroxisomal bifunctional enzyme	16	EHHADH	3	0.979	-0.03	0.422586	103.7	108.9	102.4	101.5	106	81.9
High	Q2M389	WASH complex subunit 4	16	KIAA1033; WASHC4	12	0.989	-0.02	0.998947	102.9	103.9	93.3	96.2	101.8	102.3
High	P52895	Aldo-keto reductase family 1 member C2	4	AKR1C2	10	0.908	-0.14	0.357358	98.8	102.5	119.1	93.1	94.6	88.6
High	P08134	Rho-related GTP-binding protein RhoC	2	RHOC	1	0.985	-0.02	0.923776	109.6	95.1	105.9	115.9	104.3	82
High	P43487	Ran-specific GTPase-activating protein	11	RANBP1	22	1.034	0.05	0.781758	103.3	95.1	100.8	104.2	93.8	113.9
High	Q8WWQ0	PH-interacting protein	17	PHIP	6	1.056	0.08	0.274278	100	95.8	94.7	97.7	101.2	104.5
High	O43399	Tumor protein D54	13	TPD52L2	20	0.992	-0.01	0.546061	101.8	102.5	98.6	100.9	99.6	137.5
High	A0A0B4J2D5	Glutamine amidotransferase-like class 1 domain-containing protein 3B, mitochondrial	10	C21orf33; LOC102724023	21	0.947	-0.08	0.262605	107.2	106.1	100.9	100.8	100.4	92.8
High	Q96CN7	Isochorismatase domain-containing protein 1	14	ISOC1	5	1.023	0.03	0.768708	99.1	101.5	102	104.2	103.9	83.4
High	Q9BRP8	Partner of Y14 and mago	11	WIBG; PYM1	12	1.231	0.3	0.198827	79.6	85.2	97.8	104.8	99.8	158.4
High	Q9H4M9	EH domain-containing protein 1	14	EHD1	11	1.088	0.12	0.27614	80.9	96.9	98.5	95.5	105.5	109.6
High	Q9NZL9	Methionine adenosyltransferase 2 subunit beta	14	MAT2B	5	0.861	-0.22	0.281928	108.5	111.1	95.6	93.4	98.9	79
High	P23258	Tubulin gamma-1 chain	14	TUBG1	17	1.041	0.06	0.27764	95.2	96.4	93.1	97.3	99.1	119.9
High	Q9UKY7	Protein CDV3 homolog	12	CDV3	3	0.92	-0.12	0.320716	103.9	110.3	99.8	95.6	101.3	69.6
High	Q9NZL4	Hsp70-binding protein 1	11			1.127	0.17	0.275975	82	87.9	94.2	94.3	99.1	171.4
High	Q9BW19	Kinesin-like protein KIFC1	16	KIFC1	6; CHR_HSCHR6_MHC_QBL_CTG1; CHR_HSCHR6_MHC_SSTO_CTG1	0.984	-0.02	0.97736	85.5	101.2	103.2	84.8	99.6	100.6
High	Q96K17	Transcription factor BTF3 homolog 4	5	BTF3L4	1	1.389	0.47	0.0197568	78	84.4	98.3	117.2	121.8	109.4
High	O95470	Sphingosine-1-phosphate lyase 1	13	SGPL1	10	1.106	0.15	0.235587	107.7	98.9	95.9	109.4	104.6	110
High	Q9NR31	GTP-binding protein SAR1a	8	SAR1A	10	1.176	0.23	0.24013	83.6	87.3	94.2	102.7	94.2	166.5
High	Q9UKV8	Protein argonaute-2	14	AGO2; EIF2C2	8	1.207	0.27	0.00152338	83.1	88.9	84.6	101.6	107.4	102.1
High	P50502	Hsc70-interacting protein	15	ST13	22	0.948	-0.08	0.264686	103.7	102.8	104.5	98.4	100.4	74.9
High	P17655	Calpain-2 catalytic subunit	13	CAPN2	1	0.967	-0.05	0.999014	97.2	100.2	99.9	92.8	96.6	109.3
High	Q9HB07	UPF0160 protein MYG1, mitochondrial	16	C12orf10	12	1.043	0.06	0.451871	98.5	100.9	101.1	106.5	105.2	97.9
High	Q8N257	Histone H2B type 3-B	2	HIST3H2BB	1	1.081	0.11	0.455074	103	88.7	85.3	95.9	92	153.5
High	P30043	Flavin reductase (NADPH)	8	BLVRB	19	0.998	0	0.542069	107.6	103.7	99.4	103.5	105	71.1
High	P39656	Dolichyl-diphosphooligosaccharide--protein glycosyltransferase 48 kDa subunit	15	DDOST	1	0.875	-0.19	0.312104	114.7	113.1	97.9	99	103.6	68.4
High	Q12788	Transducin beta-like protein 3	15	TBL3	16	0.856	-0.22	0.0150868	108.4	107	104.3	91.6	93.6	85.8
High	Q96SI9	Spermatid perinuclear RNA-binding protein	13	STRBP	9	1.003	0	0.640437	94.7	97.2	96.3	92.7	96.6	116.6
High	Q9BVP2	Guanine nucleotide-binding protein-like 3	13	GNL3	3	0.981	-0.03	0.506257	101.1	107.8	101.8	99.9	105.9	71.9
High	P24844	Myosin regulatory light polypeptide 9	4	MYL9	20	1.057	0.08	0.288986	95	98.6	97.5	98.8	103.1	110.6
High	O15397	Importin-8	14	IPO8	12	0.931	-0.1	0.452919	101.3	102.6	97.3	94	96.6	94.3
High	Q9NRR5	Ubiquilin-4	7	UBQLN4	1	1.066	0.09	0.347402	89.1	94.4	94.1	91.5	100.3	136
High	Q15418	Ribosomal protein S6 kinase alpha-1	12	RPS6KA1	1; CHR_HG2058_PATCH	1.08	0.11	0.594305	92.7	95.6	108.4	103.3	97.6	114.1
High	P09543	2',3'-cyclic-nucleotide 3'-phosphodiesterase	14	CNP	17	0.94	-0.09	0.249906	104.3	103.2	101.2	101.3	97.1	84.7
High	Q15717	ELAV-like protein 1	14	ELAVL1	19	1.051	0.07	0.0851953	94.6	96.8	96.9	101.7	99.8	108.6
High	P33121	Long-chain-fatty-acid--CoA ligase 1	19	ACSL1	4	1.02	0.03	0.716512	93.3	101.9	106.1	103.9	107.4	99.1
High	P62906	60S ribosomal protein L10a	12	RPL10A	6	0.853	-0.23	0.450859	110	106.3	99.2	90.7	86	109.6
High	Q96PC5	Melanoma inhibitory activity protein 2	23	CTAGE5; MIA2	14	0.823	-0.28	0.0565843	107.4	110	98.4	88.4	97.3	76.2
High	Q9ULW0	Targeting protein for Xklp2	21	TPX2	20	0.893	-0.16	0.17771	91.3	101.5	106.6	90.6	94.2	73.8
High	O95155	Ubiquitin conjugation factor E4 B	20	UBE4B	1	0.949	-0.08	0.340868	94.8	100.5	104.6	95.3	98.9	87.5
High	P26440	Isovaleryl-CoA dehydrogenase, mitochondrial	15			0.943	-0.08	0.234246	117.9	109	102.2	103	102.7	78.3
High	Q9Y5X3	Sorting nexin-5	14	SNX5	20	1.223	0.29	0.399166	94.8	95.6	102.2	116.9	117.8	91.6
High	O14744	Protein arginine N-methyltransferase 5	17	PRMT5	14	0.88	-0.18	0.290002	117.2	110.9	99.4	99.1	97.6	74.1
High	O14929	Histone acetyltransferase type B catalytic subunit	12	HAT1	2	0.973	-0.04	0.301161	101.1	99.8	102.8	98.5	98.4	78.9
High	P05141	ADP/ATP translocase 2	5	SLC25A5	X	0.895	-0.16	0.106265	113.6	107	108.7	97.7	97.2	74.4
High	O00487	26S proteasome non-ATPase regulatory subunit 14	13	PSMD14	2	1.117	0.16	0.234854	95.2	89.7	102.1	107.1	106.4	101.7
High	Q8NEU8	DCC-interacting protein 13-beta	12	APPL2	12	0.947	-0.08	0.549366	98.1	103.6	99.5	89.7	101.8	94.3
High	Q9UNS2	COP9 signalosome complex subunit 3	13	COPS3	17	1.004	0.01	0.652011	98.1	100.6	104.1	101	102.5	87.8
High	Q99707	Methionine synthase	19	MTR	1	0.894	-0.16	0.290596	102.5	106.6	95.4	91.7	101.6	82.7
High	Q12904	Aminoacyl tRNA synthase complex-interacting multifunctional protein 1	14	AIMP1	4	0.951	-0.07	0.239785	101.7	104.5	100.1	96.7	102.2	89
High	Q9H910	Jupiter microtubule associated homolog 2	2	HN1L; JPT2	16	1.075	0.1	0.0224433	89.2	95.4	95.9	100.8	102.6	110.4
High	P37837	Transaldolase	22	TALDO1	11	0.959	-0.06	0.31826	105.7	100.5	102.1	103.1	97.9	85.7
High	O15400	Syntaxin-7	10	STX7	6	1.038	0.05	0.827161	93.5	96.3	106.1	99.9	96	110.4
High	P06132	Uroporphyrinogen decarboxylase	13	UROD	1	1.016	0.02	0.680836	102.1	104.2	102.4	104.6	104.1	90.4
High	Q96S52	GPI transamidase component PIG-S	13	PIGS	17	0.963	-0.05	0.982241	101.1	107.9	93.2	97.4	105.9	96.3
High	Q9UKN8	General transcription factor 3C polypeptide 4	17	GTF3C4	9	0.918	-0.12	0.256406	100.3	104.3	106.2	95.8	103.1	82.4
High	O95487	Protein transport protein Sec24B	15	SEC24B	4	1.122	0.17	0.228605	86.2	89.2	96.4	97.1	100.1	145.2
High	Q06323	Proteasome activator complex subunit 1	12	PSME1	14	0.698	-0.52	0.249914	136.9	126.1	85.4	88	92.7	48.2
High	P62241	40S ribosomal protein S8	12	RPS8	1	1.019	0.03	0.492604	91.2	93.3	98.7	95	93.7	146.6
High	O75153	Clustered mitochondria protein homolog	21	CLUH; KIAA0664	17	0.871	-0.2	0.23785	96	105.4	108.1	91.8	101.8	74.1
High	Q96CS3	FAS-associated factor 2	14	FAF2	5	0.825	-0.28	0.0155069	113.5	114.3	116.7	94.3	99.1	78.2
High	Q6NUM9	All-trans-retinol 13,14-reductase	18	RETSAT	2	0.972	-0.04	0.475522	111	109.7	105.3	106.6	110	80.5
High	P49916	DNA ligase 3	16	LIG3	17	1.016	0.02	0.478319	99.3	103.7	94.5	100.9	100	107.9
High	Q9BQ70	Transcription factor 25	13	TCF25	16	1.159	0.21	0.0799467	93.4	92.1	90.4	106.7	98.7	131.5
High	P08559	Pyruvate dehydrogenase E1 component subunit alpha, somatic form, mitochondrial	16	PDHA1	X	0.972	-0.04	0.553365	107.8	106.8	99.2	103.7	106.4	81.1
High	Q99615	DnaJ homolog subfamily C member 7	21	DNAJC7	17	0.986	-0.02	0.999041	99	99.6	100	98.2	97.1	104
High	Q5T6V5	Queuosine salvage protein	17	C9orf64	9	0.946	-0.08	0.422843	111.3	105.3	95.1	99.6	102.2	55.2
High	P20073	Annexin A7	19	ANXA7	10	1.07	0.1	0.045655	97.4	93.7	95.2	101.9	100.7	107
High	Q8IWE2	Protein NOXP20	13	FAM114A1	4	1.046	0.06	0.45479	89.9	97.1	95.9	92.3	100.3	114
High	Q08752	Peptidyl-prolyl cis-trans isomerase D	14	PPID	4	0.906	-0.14	0.173849	102	107.3	111.3	97.2	100.8	79.7
High	Q92797	Symplekin	19	SYMPK	19	1.007	0.01	0.566413	95.9	100.2	99.8	100.5	106.7	98.2
High	P28066	Proteasome subunit alpha type-5	9	PSMA5	1	1.024	0.03	0.316016	93.8	96.4	97.3	98.6	98.7	121.4
High	O60488	Long-chain-fatty-acid--CoA ligase 4	15	ACSL4	X	1.124	0.17	0.184605	91.4	87.7	96.3	102.8	97	139.1
High	Q96I24	Far upstream element-binding protein 3	21	FUBP3	9	0.854	-0.23	0.00961995	104.6	104	97.1	88.8	93.2	88.2
High	P52789	Hexokinase-2	12	HK2	2	0.918	-0.12	0.109115	103.5	101.3	109.8	95	101.8	89.3
High	O75531	Barrier-to-autointegration factor	8	BANF1	11	1.013	0.02	0.994608	100.2	101.3	97.7	101.9	101.5	95.2
High	P28370	Probable global transcription activator SNF2L1	14	SMARCA1	X	0.983	-0.02	0.484795	102.5	103.2	104.7	101.5	104.6	85.7
High	P46782	40S ribosomal protein S5	13	RPS5	19	0.945	-0.08	0.568795	98.9	102.1	103.2	102	96.5	95.8
High	Q9Y2W2	WW domain-binding protein 11	17	WBP11	12	0.964	-0.05	0.577698	100.8	104	95	97.2	100.1	86.7
High	Q4V328	GRIP1-associated protein 1	18			1.006	0.01	0.922698	98.8	106.4	94.9	94.3	102.1	99.4
High	Q8WVV9	Heterogeneous nuclear ribonucleoprotein L-like	16	HNRNPLL; HNRPLL	2	0.961	-0.06	0.326588	104.9	102.4	104.3	100.2	103.1	84.2
High	Q5T6F2	Ubiquitin-associated protein 2	17	UBAP2	9	0.965	-0.05	0.339495	97.8	103.7	99.6	93.1	100.1	96.1
High	P49354	Protein farnesyltransferase/geranylgeranyltransferase type-1 subunit alpha	12	FNTA	8	1.001	0	0.694949	104.1	99.3	96.4	103	99.4	85.5
High	Q8N201	Integrator complex subunit 1	16	INTS1	7	0.998	0	0.57776	99.9	106.5	101.9	101.7	106.7	74.2
High	P62829	60S ribosomal protein L23	9	RPL23	17	0.96	-0.06	0.340197	102.9	104.1	104.3	99.9	101.2	79.2
High	Q92974	Rho guanine nucleotide exchange factor 2	18	ARHGEF2	1	1.054	0.08	0.723202	89.5	97.7	105.7	93.1	103	112.5
High	P53990	IST1 homolog	12	IST1	16	0.791	-0.34	0.152838	119.7	115.2	98	91.1	91.9	75.1
High	P35251	Replication factor C subunit 1	18	RFC1	4	1.007	0.01	0.546292	98.8	100.1	103.4	100.7	101.7	83.7
High	Q92820	Gamma-glutamyl hydrolase	16	GGH	8	1.284	0.36	0.566197	87	85.2	109.2	118	111.7	96.8
High	Q6PJT7-2	Isoform 2 of Zinc finger CCCH domain-containing protein 14	19	ZC3H14	14	1.026	0.04	0.936459	93.5	98.5	111	101	101.7	94
High	Q92905	COP9 signalosome complex subunit 5	13	COPS5	8	0.993	-0.01	0.549186	109.3	98.3	100.3	105.7	99.5	77.7
High	P49755	Transmembrane emp24 domain-containing protein 10	10	TMED10	14	0.996	-0.01	0.971404	110.3	101.1	95.7	100.7	94	118.5
High	P55809	Succinyl-CoA:3-ketoacid coenzyme A transferase 1, mitochondrial	16	OXCT1	5	1.018	0.03	0.656654	100.4	103.8	97.8	102.2	102.4	82.9
High	Q96ST3	Paired amphipathic helix protein Sin3a	15	SIN3A	15	1.012	0.02	0.838413	101.2	103.7	94.3	102.5	105	81.2
High	P60953	Cell division control protein 42 homolog	8	CDC42	1	1.035	0.05	0.538247	101.6	98.9	98.4	98.7	102.4	102.8
High	Q8TC07-3	Isoform 3 of TBC1 domain family member 15	16	TBC1D15	12	0.979	-0.03	0.584214	101.8	100.5	96.8	98.4	103.5	70.8
High	P49903	Selenide, water dikinase 1	10	SEPHS1	10	0.993	-0.01	0.974849	100.6	96.1	98.5	100.4	95.7	97.8
High	Q6P1J9	Parafibromin	20	CDC73	1	0.883	-0.18	0.205653	108.8	106.6	95.8	94.7	94.2	64.5
High	Q96RQ3	Methylcrotonoyl-CoA carboxylase subunit alpha, mitochondrial	16	MCCC1	3	0.933	-0.1	0.488828	110.4	105.7	93.9	98.6	104.2	81.2
High	P05026	Sodium/potassium-transporting ATPase subunit beta-1	13	ATP1B1	1	0.933	-0.1	0.343521	114.1	104.6	96.3	101.1	97.5	78.1
High	O94855	Protein transport protein Sec24D	18	SEC24D	4	0.965	-0.05	0.456779	100.7	102.5	98.3	97.2	100.4	89.8
High	P16422	Epithelial cell adhesion molecule	11	EPCAM	2	0.875	-0.19	0.105295	114.2	103	103	93.2	90.2	66.2
High	Q6UN15	Pre-mRNA 3'-end-processing factor FIP1	14	FIP1L1	4	1.182	0.24	0.0421915	88	90.9	94.7	107.4	103.4	119
High	Q8IZL8	Proline-, glutamic acid- and leucine-rich protein 1	17	PELP1	17	0.981	-0.03	0.412976	99.8	106.4	99.5	94	97.9	99.7
High	Q96HC4	PDZ and LIM domain protein 5	13	PDLIM5	4	0.908	-0.14	0.0268749	104.4	108.1	111	98.2	98.5	88.7
High	Q96FV9	THO complex subunit 1	14	THOC1	18	0.96	-0.06	0.743301	95.5	102.1	102.6	98	106.1	84.4
High	P04062	Lysosomal acid glucosylceramidase	10	GBA	1	0.975	-0.04	0.36644	101	107.3	98.8	99.6	98.5	87.9
High	Q96FW1	Ubiquitin thioesterase OTUB1	10	OTUB1	11	1.102	0.14	0.333375	94.2	92.2	102	108.5	103.8	97.5
High	Q9H0B6	Kinesin light chain 2	10	KLC2	11	0.944	-0.08	0.611938	103.1	103.7	100.6	97.3	107.4	79.6
High	O43172	U4/U6 small nuclear ribonucleoprotein Prp4	15	PRPF4	9	0.964	-0.05	0.623445	94	100.1	104.2	96.5	103.4	83.1
High	P08754	Guanine nucleotide-binding protein G(i) subunit alpha	7	GNAI3	1	0.967	-0.05	0.80374	102.7	101.6	100.9	98.2	103.6	96.4
High	P33316	Deoxyuridine 5'-triphosphate nucleotidohydrolase, mitochondrial	11	DUT	15	1.057	0.08	0.779285	98.6	97.6	105.9	104.2	105.1	78.3
High	Q9Y2U8	Inner nuclear membrane protein Man1	13	LEMD3	12	0.9	-0.15	0.130926	104.8	108.5	101.2	94.3	97.5	72.9
High	Q12756	Kinesin-like protein KIF1A	16	KIF1A	2	1.205	0.27	0.151036	83.2	88.3	105.2	105	106.5	110.6
High	Q14527	Helicase-like transcription factor	19	HLTF	3	1.027	0.04	0.491441	90.7	102	97.3	95	99.9	120.6
High	P23193	Transcription elongation factor A protein 1	13	TCEA1	8	0.902	-0.15	0.299188	109.1	104.9	94.6	88.4	94.6	101.4
High	Q8IX12	Cell division cycle and apoptosis regulator protein 1	20	CCAR1	10	0.948	-0.08	0.32347	105.5	106.3	103.6	100	104	76.3
High	Q68CZ2	Tensin-3	16	TNS3	7	0.785	-0.35	0.121088	108.8	112.5	95.8	85.4	97.8	65
High	Q99436	Proteasome subunit beta type-7	10	PSMB7	9	0.994	-0.01	0.478024	106.5	103.8	104.3	103.6	105.3	77.2
High	Q9H993	Damage-control phosphatase ARMT1	12	C6orf211; ARMT1	6	1.133	0.18	0.336056	93.3	96.5	91.1	105.7	106.9	90.6
High	O75165	DnaJ homolog subfamily C member 13	16	DNAJC13	3	1.146	0.2	0.397567	92.5	101.7	91.5	93.3	106	106.5
High	Q2NL82	Pre-rRNA-processing protein TSR1 homolog	17	TSR1	17	1.079	0.11	0.919151	97.1	99.3	102.4	108.4	107.2	90.4
High	Q969Z0	FAST kinase domain-containing protein 4	11	TBRG4	7	0.921	-0.12	0.0236965	103.3	106	107.3	97.6	98.8	93
High	Q7Z3K3	Pogo transposable element with ZNF domain	16	POGZ	1	0.895	-0.16	0.115357	102.5	104.7	96.4	91.7	98.1	91.4
High	P19525	Interferon-induced, double-stranded RNA-activated protein kinase	16	EIF2AK2	2	0.962	-0.06	0.409714	104.1	106	100.9	100.2	103.3	68.9
High	O14776	Transcription elongation regulator 1	21	TCERG1	5	0.954	-0.07	0.418342	102	105.7	102.8	98	105.9	71.7
High	Q9UJC3	Protein Hook homolog 1	19	HOOK1	1	0.853	-0.23	0.072507	93.4	101.6	103.5	86.6	95	86
High	O15327	Inositol polyphosphate 4-phosphatase type II	18	INPP4B	4	1.043	0.06	0.498113	98	97.4	103.1	106.7	102.3	99.7
High	Q00325-2	Isoform B of Phosphate carrier protein, mitochondrial	15	SLC25A3	12	1.142	0.19	0.926343	116.9	90.3	101.8	116.8	90	116.3
High	P54725	UV excision repair protein RAD23 homolog A	12	RAD23A	19	0.988	-0.02	0.597326	102.2	100.8	100.4	99.7	97.3	100.2
High	Q15008	26S proteasome non-ATPase regulatory subunit 6	19	PSMD6	3	0.956	-0.06	0.377619	104.8	101.8	106.2	104	100.2	77.7
High	Q96M96	FYVE, RhoGEF and PH domain-containing protein 4	14	FGD4	12	0.979	-0.03	0.584251	97.3	99.7	102.4	97.6	102.8	78.3
High	Q14141	Septin-6	5	SEPT6	X	0.998	0	0.93019	101.7	95.5	107.1	108.1	101.5	99.2
High	P00568	Adenylate kinase isoenzyme 1	13	AK1	9	0.986	-0.02	0.523473	103.3	105.1	100.6	101.9	105	78.8
High	P25398	40S ribosomal protein S12	9	RPS12	6	0.951	-0.07	0.832968	96	94.3	101.3	91.3	87.5	145.2
High	Q96HY6	DDRGK domain-containing protein 1	12	DDRGK1	20	1.118	0.16	0.445499	67.3	72.7	63.5	75.2	65.7	329.7
High	P50213	Isocitrate dehydrogenase [NAD] subunit alpha, mitochondrial	15	IDH3A	15	0.946	-0.08	0.708353	109.3	104.3	93.8	98.7	108.5	83.5
High	O75822	Eukaryotic translation initiation factor 3 subunit J	13	EIF3J	15	0.925	-0.11	0.427778	108	109.5	96.1	99.8	101.2	73.9
High	O60784	Target of Myb protein 1	13	TOM1	22	0.957	-0.06	0.587341	99.8	102.8	101.1	96.7	107.5	80
High	P45973	Chromobox protein homolog 5	12	CBX5	12	0.781	-0.36	0.0163642	113.5	106.6	107.7	84.4	84.1	60.8
High	Q8IWZ3	Ankyrin repeat and KH domain-containing protein 1	13	ANKHD1; ANKHD1-EIF4EBP3	5	0.987	-0.02	0.780942	86.7	100.4	104.7	97.6	105.5	99.1
High	P61106	Ras-related protein Rab-14	13	RAB14	9	0.909	-0.14	0.379774	109	97.3	106.3	102.8	96.7	87.7
High	Q96E39	RNA binding motif protein, X-linked-like-1	2	RBMXL1	1	1.087	0.12	0.923634	97.4	106.4	96.7	105.9	112	73.9
High	Q3KQV9	UDP-N-acetylhexosamine pyrophosphorylase-like protein 1	12	UAP1L1	9	0.918	-0.12	0.0746751	104	109.5	103.8	95.5	102.6	91.3
High	Q68CP9	AT-rich interactive domain-containing protein 2	21	ARID2	12	1.009	0.01	0.624308	97.3	99.8	108.9	100.8	102.1	90.2
High	O00291	Huntingtin-interacting protein 1	14	HIP1	7	1.031	0.04	0.987609	98.7	107.7	99.4	102.5	107.1	94.7
High	Q6DKJ4	Nucleoredoxin	11	NXN	17	0.705	-0.5	0.310714	124.9	122.2	86.7	86.1	92.1	58.5
High	P51398	28S ribosomal protein S29, mitochondrial	15	DAP3	1	0.975	-0.04	0.777551	105.4	103.8	99.2	104.9	101.2	95
High	P37268	Squalene synthase	14	FDFT1	8	0.829	-0.27	0.10161	112.1	121.2	114.5	95	95.6	59.2
High	Q9Y570	Protein phosphatase methylesterase 1	12	PPME1	11	0.969	-0.04	0.240662	105.5	103.9	103.2	100.7	103.4	92.1
High	Q9Y4A5	Transformation/transcription domain-associated protein	20	TRRAP	7	1.049	0.07	0.180186	87.7	98	99.4	100.5	102.8	109.1
High	P60891	Ribose-phosphate pyrophosphokinase 1	6	PRPS1	X	0.835	-0.26	0.0216168	107.6	110.3	97.8	89.8	92.6	85.3
High	Q7L1Q6	Basic leucine zipper and W2 domain-containing protein 1	17	BZW1	2	0.784	-0.35	0.0549021	107.3	109	120.3	85.5	90.1	55.5
High	O00203	AP-3 complex subunit beta-1	20	AP3B1	5	0.921	-0.12	0.140888	108.6	106.7	101.2	98.2	98.4	78.7
High	P31350	Ribonucleoside-diphosphate reductase subunit M2	13	RRM2	2	0.973	-0.04	0.617628	89.8	98.7	96.4	93.8	98.6	68.9
High	Q86U42	Polyadenylate-binding protein 2	13	PABPN1	14	1.072	0.1	0.0590335	94.4	95.5	94.3	100.3	101.2	113.6
High	Q01469	Fatty acid-binding protein 5	11	FABP5	8	1.172	0.23	0.70234	78.9	92.2	121.3	108.1	110.5	101.5
High	O96005	Cleft lip and palate transmembrane protein 1	11	CLPTM1	19	1.118	0.16	0.797067	85.5	106.7	102	115.6	114.1	85.6
High	Q7Z4V5	Hepatoma-derived growth factor-related protein 2	13	HDGFRP2; HDGFL2	19	1.02	0.03	0.956902	96.2	97.1	99.9	99	105.5	84.1
High	Q6NZY4	Zinc finger CCHC domain-containing protein 8	13	ZCCHC8	12	1.111	0.15	0.264896	89.3	92.3	91	92.8	101.1	143.4
High	Q13618	Cullin-3	15	CUL3	2	0.914	-0.13	0.107343	103.9	104.1	101.4	95	96.4	77.7
High	O95819-5	Isoform 5 of Mitogen-activated protein kinase kinase kinase kinase 4	17	MAP4K4	2	1.072	0.1	0.970227	97	95.9	101.4	108.3	104	87.2
High	Q9Y450	HBS1-like protein	18	HBS1L	6	0.987	-0.02	0.738524	96	102.4	105.7	101.1	107.4	78.9
High	P20618	Proteasome subunit beta type-1	10	PSMB1	6	1.014	0.02	0.998827	101.7	96.5	103.9	111.5	103.1	89.4
High	P13861	cAMP-dependent protein kinase type II-alpha regulatory subunit	11	PRKAR2A	3	1.218	0.28	0.0111686	89.2	90.2	92.7	109.8	110	102.8
High	O75027	ATP-binding cassette sub-family B member 7, mitochondrial	11	ABCB7	X	0.933	-0.1	0.299242	106.5	111.2	99.3	99.8	99.4	69.7
High	O76003	Glutaredoxin-3	14	GLRX3	10	0.992	-0.01	0.76273	96.9	100.9	102.1	100	100.1	105.2
High	Q03426	Mevalonate kinase	10	MVK	12	0.955	-0.07	0.269013	101.5	108.3	101.8	97.2	99.1	71.3
High	Q86YP4	Transcriptional repressor p66-alpha	14	GATAD2A	19	0.967	-0.05	0.528911	99.3	103.9	103.4	100	102.7	92.6
High	P45954	Short/branched chain specific acyl-CoA dehydrogenase, mitochondrial	13	ACADSB	10	0.991	-0.01	0.570375	101.9	102.7	90.8	100.1	101	106.3
High	Q9Y2Z4	Tyrosine--tRNA ligase, mitochondrial	15	YARS2	12	0.808	-0.31	0.00395263	110.1	114.7	108.1	89	93.4	79.2
High	Q9UNE7	E3 ubiquitin-protein ligase CHIP	16	STUB1	16	0.95	-0.07	0.262222	109.1	106.2	107	101.7	103.1	75
High	Q9P265	Disco-interacting protein 2 homolog B	16	DIP2B	12	0.97	-0.04	0.980517	93.3	103.7	100.4	90.3	97.4	106.9
High	Q02978	Mitochondrial 2-oxoglutarate/malate carrier protein	12	SLC25A11	17	0.827	-0.27	0.174147	114.7	124.3	108.5	94.8	106.9	67
High	P22570	NADPH:adrenodoxin oxidoreductase, mitochondrial	15	FDXR	17	1.095	0.13	0.206798	92.9	101.4	90.9	100.8	101.7	119.2
High	O00462	Beta-mannosidase	14	MANBA	4	1.028	0.04	0.726673	107.3	103	99.4	105.8	106.1	80.9
High	P49006	MARCKS-related protein	8	MARCKSL1	1	1.18	0.24	0.0730297	97.3	97	98.9	114.8	107.1	123.4
High	Q9ULC4	Malignant T-cell-amplified sequence 1	8	MCTS1	X	0.912	-0.13	0.111492	106.9	106	101.2	96.7	99.5	90.9
High	Q9BXS5	AP-1 complex subunit mu-1	10	AP1M1	19	1.024	0.03	0.983959	96.8	100.4	101.9	102.8	108.9	85.7
High	Q04695	Keratin, type I cytoskeletal 17	11	KRT17	17	0.988	-0.02	0.950487	99.3	106.1	93.3	98.1	115.8	79.2
High	Q07955	Serine/arginine-rich splicing factor 1	14	SRSF1	17	1.026	0.04	0.704743	103.5	98.4	90.7	101.5	99.6	101
High	Q99700	Ataxin-2	16	ATXN2	12	1.099	0.14	0.0407144	90.4	98	96.6	103.7	106.2	119.2
High	P36957	Dihydrolipoyllysine-residue succinyltransferase component of 2-oxoglutarate dehydrogenase complex, mitochondrial	12	DLST	14	0.989	-0.02	0.661499	100	110.8	95.8	98.9	104	89.6
High	Q16204	Coiled-coil domain-containing protein 6	17	CCDC6	10	1.044	0.06	0.710708	94.1	97.6	102.6	101.8	104.3	95.6
High	P25685	DnaJ homolog subfamily B member 1	19	DNAJB1	19	0.82	-0.29	0.00225806	105.7	108.8	108.9	89.2	91.5	80.2
High	P49257	Protein ERGIC-53	20	LMAN1	18	0.779	-0.36	0.00583399	115.9	109.7	99.3	85.4	86.8	81.4
High	Q9HDC9	Adipocyte plasma membrane-associated protein	15	APMAP	20	0.985	-0.02	0.891925	103.4	103.7	95.7	102	101.9	94.6
High	P17812	CTP synthase 1	17	CTPS1	1	0.979	-0.03	0.413909	101.3	103.5	102	102.7	99.8	86.1
High	Q9H9B4	Sideroflexin-1	10	SFXN1	5	0.961	-0.06	0.310059	106.7	99.7	93.6	96.8	95.8	82.4
High	Q15942	Zyxin	12	ZYX	7	1.04	0.06	0.379003	92.6	100.2	103.3	99.6	108.5	104.2
High	Q9UKX7	Nuclear pore complex protein Nup50	12	NUP50	22	0.934	-0.1	0.700593	99.5	100.8	90.1	92.1	93.1	92.9
High	Q6P3W7	SCY1-like protein 2	16	SCYL2	12	0.925	-0.11	0.294414	98.4	102.4	101.1	93.5	102	88.5
High	Q8IXI1	Mitochondrial Rho GTPase 2	10	RHOT2	16	0.993	-0.01	0.995049	92.1	102.1	107.2	96.3	101.4	101.9
High	P09382	Galectin-1	9	LGALS1	22	0.975	-0.04	0.367637	103.3	102.6	99.7	100.2	100	79.5
High	O43809	Cleavage and polyadenylation specificity factor subunit 5	15	NUDT21	16	1.026	0.04	0.813051	99	102.7	100.8	103.6	103.4	87.8
High	Q13153	Serine/threonine-protein kinase PAK 1	6	PAK1	11	1.025	0.04	0.932401	90.6	101	98.1	92	103.1	100.6
High	O14579	Coatomer subunit epsilon	11	COPE	19	0.963	-0.05	0.237231	110.7	104.1	102.4	100.2	102.3	85.7
High	P51003	Poly(A) polymerase alpha	14	PAPOLA	14	0.911	-0.13	0.254535	96.8	103	106.6	93.9	100.1	74.4
High	P47985	Cytochrome b-c1 complex subunit Rieske, mitochondrial	11	UQCRFS1	19	0.983	-0.02	0.424961	98.9	102.8	101	99.4	101.1	91.5
High	O75477	Erlin-1	10			1.012	0.02	0.852929	101.3	105.7	97	102.6	102.5	93.6
High	Q12792	Twinfilin-1	12	TWF1	12	0.89	-0.17	0.357989	107.2	102.8	91	91.4	95.7	81.7
High	P62263	40S ribosomal protein S14	9	RPS14	5	1.202	0.27	0.252878	76	82.8	100.6	99.6	99.4	166.6
High	O75947	ATP synthase subunit d, mitochondrial	8	ATP5H	17	0.958	-0.06	0.377202	108.6	101	103.7	105.4	99.3	81.4
High	Q9UHQ9	NADH-cytochrome b5 reductase 1	10	CYB5R1	1	0.906	-0.14	0.435554	111.9	108.1	94.6	97.9	104.3	71.2
High	Q15154	Pericentriolar material 1 protein	13			0.935	-0.1	0.431299	98.3	102.8	105.5	96.1	103.6	82.8
High	Q14139	Ubiquitin conjugation factor E4 A	19	UBE4A	11	0.887	-0.17	0.121505	103	103.9	106	92.1	100.2	76.3
High	Q9H3P2	Negative elongation factor A	11	NELFA; WHSC2	4	1.059	0.08	0.138237	96.4	94.3	98	96.7	102	104.3
High	P61970	Nuclear transport factor 2	6	NUTF2	16	0.958	-0.06	0.438544	105.8	101.3	108.2	105.3	101.3	68.9
High	Q13617	Cullin-2	19	CUL2	10	1.012	0.02	0.668783	98.8	99.5	102.6	100.8	102.5	86
High	Q9BY32	Inosine triphosphate pyrophosphatase	9	ITPA	20	0.753	-0.41	0.178458	115.9	116.1	92.2	87.3	88	60.1
High	P55327-3	Isoform 3 of Tumor protein D52	8	TPD52	8	0.922	-0.12	0.360814	107.4	104.4	96.9	96.2	102.6	70.8
High	P31483	Nucleolysin TIA-1 isoform p40	8	TIA1	2	1.064	0.09	0.0155217	97.1	93.6	98.2	104.4	101	103.4
High	Q96EK5	KIF-binding protein	16	KIAA1279; KIF1BP	10	0.958	-0.06	0.466048	102.8	103.3	98.4	100.9	98.5	81.8
High	Q05086	Ubiquitin-protein ligase E3A	17	UBE3A	15	0.806	-0.31	0.0322439	113	110	100	89	88.7	68.2
High	Q13740	CD166 antigen	15	ALCAM	3	1.008	0.01	0.515376	111.7	101.6	98.6	102.4	103.3	85.6
High	O14828	Secretory carrier-associated membrane protein 3	3	SCAMP3	1; CHR_HSCHR1_2_CTG31	1.032	0.05	0.802762	97.2	105.4	101.3	104.5	102	104.6
High	P55010	Eukaryotic translation initiation factor 5	11	EIF5	14	0.835	-0.26	0.281783	110	110.9	99.2	91.8	102.8	75.5
High	Q93050-1	Isoform 2 of V-type proton ATPase 116 kDa subunit a isoform 1	16	ATP6V0A1	17	0.614	-0.7	0.00109198	135.4	140.8	132.9	83.1	88.2	64.4
High	Q6IN85	Serine/threonine-protein phosphatase 4 regulatory subunit 3A	10	SMEK1; PPP4R3A	14	0.978	-0.03	0.577635	94.5	101.8	110.1	99.6	105	78.3
High	P18615	Negative elongation factor E	12	NELFE; RDBP	6; CHR_HSCHR6_MHC_DBB_CTG1; CHR_HSCHR6_MHC_SSTO_CTG1; CHR_HSCHR6_MHC_QBL_CTG1; CHR_HSCHR6_MHC_COX_CTG1; CHR_HSCHR6_MHC_MCF_CTG1	0.988	-0.02	0.925742	98.5	100.6	100	95.3	98.8	109.8
High	Q15907	Ras-related protein Rab-11B	2	RAB11B	19	0.991	-0.01	0.43448	103.3	103.6	106.2	103.4	102.7	74.2
High	Q9NQX3	Gephyrin	20	GPHN	14	0.941	-0.09	0.534695	103.2	105.3	92.9	97.1	101.2	85.1
High	P11182	Lipoamide acyltransferase component of branched-chain alpha-keto acid dehydrogenase complex, mitochondrial	13	DBT	1	1.164	0.22	0.298255	92.5	93.6	104.6	109	106.1	124.9
High	Q9UHD9	Ubiquilin-2	5	UBQLN2	X	1.133	0.18	0.847026	98.8	104.6	111.7	118.5	119.8	58.6
High	P25325	3-mercaptopyruvate sulfurtransferase	13	MPST	22	1.046	0.06	0.464363	94.9	99.5	95.2	94.7	99.6	119.5
High	Q96JB5	CDK5 regulatory subunit-associated protein 3	13	CDK5RAP3	17	1.017	0.02	0.824903	101.6	99.9	96.1	101.5	102.6	97.1
High	O43583	Density-regulated protein	10	DENR	12	0.945	-0.08	0.405324	109.1	108.5	106.3	102.5	106.7	55.3
High	P05114	Non-histone chromosomal protein HMG-14	11	HMGN1	21	1.278	0.35	0.592194	90.8	94.6	99.3	120.9	127.8	81.8
High	Q8N8S7	Protein enabled homolog	13	ENAH	1	1.067	0.09	0.0144633	95.6	98.8	101	106.9	105.4	104.2
High	Q92541	RNA polymerase-associated protein RTF1 homolog	18	RTF1	15	1.043	0.06	0.927354	91.4	97	94.8	98.8	107.4	85.3
High	P23368	NAD-dependent malic enzyme, mitochondrial	11	ME2	18	1.013	0.02	0.645097	108.7	104	101.4	105.5	105.4	88.6
High	P28070	Proteasome subunit beta type-4	8	PSMB4	1	1.159	0.21	0.164238	90.1	86	92.2	104.5	97.3	158
High	Q5JSZ5	Protein PRRC2B	15	PRRC2B	9	0.856	-0.22	0.0542293	96.9	107.6	111	92.1	97	88.3
High	Q02241	Kinesin-like protein KIF23	13	KIF23	15	1.007	0.01	0.993673	96.9	103.4	113	104.1	107.2	100.1
High	Q06203	Amidophosphoribosyltransferase	16	PPAT	4	0.896	-0.16	0.0715144	108.1	104.8	99.1	94.2	94	80.4
High	Q99986	Serine/threonine-protein kinase VRK1	13	VRK1	14	1.121	0.16	0.0413586	91.9	90.3	98.8	102.9	102.4	105.6
High	Q9BY44	Eukaryotic translation initiation factor 2A	15	EIF2A	3	0.989	-0.02	0.41443	98.8	99.5	105.2	98.3	99.6	96.8
High	Q15758	Neutral amino acid transporter B(0)	10	SLC1A5	19	1.015	0.02	0.947988	98.8	103.7	100.7	102.3	108.7	86.9
High	Q92804	TATA-binding protein-associated factor 2N	11	TAF15	17; CHR_HSCHR17_7_CTG4	1.113	0.16	0.442178	95	89.2	106	121.1	105.8	99.6
High	Q15428	Splicing factor 3A subunit 2	10	SF3A2	19	1.029	0.04	0.778279	98.9	98.8	102.7	105.3	101.7	98.5
High	P27635	60S ribosomal protein L10	14	RPL10	X	1.091	0.13	0.431965	91.7	94.4	105.4	99.9	103	107
High	P42025	Beta-centractin	6	ACTR1B	2	1.052	0.07	0.401715	110.1	98.8	84.2	103.9	102.7	115.6
High	P49959	Double-strand break repair protein MRE11	17	MRE11A; MRE11	11	1.108	0.15	0.513964	92.4	93.7	103.5	103.8	107.7	95.8
High	P16278	Beta-galactosidase	12	GLB1	3	1.047	0.07	0.959991	106.3	99.3	94.9	107	104	85.3
High	P62316	Small nuclear ribonucleoprotein Sm D2	12	SNRPD2	19	1.113	0.15	0.161776	89.1	94.2	100.7	104.8	102	115.5
High	Q63ZY3	KN motif and ankyrin repeat domain-containing protein 2	14	KANK2	19	0.97	-0.04	0.909372	94.6	103.6	97.2	94.3	103.8	91.8
High	Q15813	Tubulin-specific chaperone E	15	TBCE	1; CHR_HSCHR1_5_CTG32_1	1.022	0.03	0.944717	97.5	104	98.1	100.3	102.7	93.8
High	Q8NCW5	NAD(P)H-hydrate epimerase	9	APOA1BP; NAXE	1	0.985	-0.02	0.644329	99.7	108.6	102.8	101.2	112	72.1
High	Q8TD30	Alanine aminotransferase 2	14	GPT2	16	0.998	0	0.636782	98.5	101.8	108.1	94.5	102.9	101.6
High	Q9NY27	Serine/threonine-protein phosphatase 4 regulatory subunit 2	13	PPP4R2	3	0.88	-0.19	0.118702	102.8	105.2	105.4	92.5	96.9	69.9
High	O14974	Protein phosphatase 1 regulatory subunit 12A	18	PPP1R12A	12	1.058	0.08	0.945967	98.8	100.4	96.8	105.8	104.5	91.2
High	Q69YN2	CWF19-like protein 1	14	CWF19L1	10	1.059	0.08	0.894764	98.2	97.7	108.9	104	107.6	84.6
High	O14745	Na(+)/H(+) exchange regulatory cofactor NHE-RF1	14	SLC9A3R1	17	1.061	0.09	0.201033	95.2	97.8	95.5	101	103.7	101.4
High	P50995	Annexin A11	14	ANXA11	10	0.949	-0.08	0.320125	100.3	103.4	98.9	95.2	102.2	92.3
High	Q96AC1	Fermitin family homolog 2	10	FERMT2	14	1.122	0.17	0.165456	97.4	97	101.7	109.3	100	124
High	Q7L5N1	COP9 signalosome complex subunit 6	13	COPS6	7	1.086	0.12	0.322245	96.9	91.4	103.3	105.4	99.7	105.3
High	P39019	40S ribosomal protein S19	14	RPS19	19	1.04	0.06	0.40364	94.4	93.2	95.4	98.2	94.1	143
High	Q9BZE4	Nucleolar GTP-binding protein 1	15	GTPBP4	10	0.988	-0.02	0.504281	100.1	103.7	107.1	102.5	104.5	78
High	P51572	B-cell receptor-associated protein 31	16	BCAP31	X	0.915	-0.13	0.681474	99.4	100.3	85.9	90.9	90.7	150.4
High	Q15427	Splicing factor 3B subunit 4	6	SF3B4	1	1.003	0	0.784185	95.8	102	102.4	102.2	111.2	68.4
High	Q9P2B2	Prostaglandin F2 receptor negative regulator	21	PTGFRN	1	0.937	-0.09	0.35511	103.1	108.5	97.5	96.6	103.2	76.5
High	O75891	Cytosolic 10-formyltetrahydrofolate dehydrogenase	11	ALDH1L1	3	0.893	-0.16	0.230054	108.6	105.5	103.6	94.2	106.6	88.4
High	Q96SB4	SRSF protein kinase 1	12	SRPK1	6	1.081	0.11	0.166367	92.8	98.7	102.3	99.6	106.7	107.6
High	O15164	Transcription intermediary factor 1-alpha	12	TRIM24	7	1.03	0.04	0.992644	98.7	98.3	98.7	101.6	105.7	87.8
High	O75976	Carboxypeptidase D	24	CPD	17	0.998	0	0.998339	94.2	100.7	102.7	93.6	102.9	100.5
High	Q15185	Prostaglandin E synthase 3	9	PTGES3	12	0.791	-0.34	0.275706	112.4	112.5	91.4	88.9	92.5	79.5
High	P53007	Tricarboxylate transport protein, mitochondrial	12	SLC25A1	22	0.989	-0.02	0.448945	109.2	105.3	101.9	104.6	104.2	73.6
High	P07741	Adenine phosphoribosyltransferase	13	APRT	16	0.985	-0.02	0.585089	108.5	103.5	98.3	102.2	101.9	90.7
High	Q15269	Periodic tryptophan protein 2 homolog	10	PWP2; LOC102724159	21	0.922	-0.12	0.188304	99.6	104.1	110.4	102.2	96	83.9
High	P35250	Replication factor C subunit 2	11	RFC2	7	1.026	0.04	0.929314	97.7	99.8	100.9	102.4	107.4	93.9
High	Q96EE3	Nucleoporin SEH1	14	SEH1L	18	1.005	0.01	0.804073	89	99.8	99.9	96	101.4	100.3
High	P08397	Porphobilinogen deaminase	11	HMBS	11; CHR_HG2217_PATCH	0.963	-0.05	0.42467	102.2	105.5	106.2	101.6	105	78.2
High	Q13451	Peptidyl-prolyl cis-trans isomerase FKBP5	17	FKBP5	6	1.057	0.08	0.981717	97	98.2	102.1	106.9	103.8	84.4
High	Q9P0K7	Ankycorbin	17	RAI14	5	0.841	-0.25	0.108129	103.6	106.6	97.5	87.1	98.7	76.5
High	P48449	Lanosterol synthase	16	LSS	21	0.821	-0.28	0.0642334	104.4	107.8	111.2	86.6	88.5	104.4
High	P21291	Cysteine and glycine-rich protein 1	10	CSRP1	1	0.945	-0.08	0.743248	111.3	100.3	115.2	121.8	105.2	74.3
High	O94888	UBX domain-containing protein 7	16	UBXN7	3	0.976	-0.04	0.3935	102	100.8	102.2	99.5	101.3	79.6
High	Q13363	C-terminal-binding protein 1	8	CTBP1	4	0.989	-0.02	0.460221	105.6	103	102	104.2	101.8	87.1
High	Q15276	Rab GTPase-binding effector protein 1	15	RABEP1	17	1.133	0.18	0.0888226	90.1	91.4	93.6	95.2	103.6	117.9
High	Q7Z5L9	Interferon regulatory factor 2-binding protein 2	9	IRF2BP2	1	1.026	0.04	0.991478	85.1	107.7	95.5	83.2	111.9	98
High	Q9Y5S2	Serine/threonine-protein kinase MRCK beta	16	CDC42BPB	14	0.968	-0.05	0.326466	100.2	103.3	97.8	97	99.7	83.5
High	Q13438	Protein OS-9	14	OS9	12	0.853	-0.23	0.105365	108.7	112.8	103	92.8	102.5	78.2
High	Q96KN1	Protein LRATD2	9	FAM84B	8	1.104	0.14	0.038794	94.5	100.3	96	106.1	110.2	103.4
High	Q9UL46	Proteasome activator complex subunit 2	10	PSME2	14	1.036	0.05	0.982537	104.4	102.5	89.5	106.2	115.7	73
High	P62834	Ras-related protein Rap-1A	4	RAP1A	1	0.885	-0.18	0.630731	105.8	104.4	90.1	92.4	103	87.7
High	P07686	Beta-hexosaminidase subunit beta	13	HEXB	5	0.968	-0.05	0.422093	108.4	103.8	96.5	100.5	101.5	84.1
High	P55011	Solute carrier family 12 member 2	16	SLC12A2	5	0.967	-0.05	0.967024	94.7	101.4	103	98.1	103.2	94.7
High	Q92922	SWI/SNF complex subunit SMARCC1	10	SMARCC1	3	0.939	-0.09	0.372268	102.3	111.1	100.7	96	106.5	82.3
High	O00625	Pirin	13	PIR	X	0.954	-0.07	0.27605	103.7	105.2	108.8	100.4	101.1	72.4
High	Q9NV70	Exocyst complex component 1	17	EXOC1	4	0.9	-0.15	0.00215529	98.9	104.7	102.7	92	92.9	92.4
High	O75150	E3 ubiquitin-protein ligase BRE1B	11	RNF40	16	1.016	0.02	0.800944	100.1	106.7	97.8	101.7	108.8	79.7
High	Q9UBN7	Histone deacetylase 6	14	HDAC6	X	0.905	-0.14	0.305752	117.8	108.2	94.4	98.1	97.9	73.5
High	Q9Y6D9	Mitotic spindle assembly checkpoint protein MAD1	16	MAD1L1	7	1.029	0.04	0.460715	91	96.3	101.8	98.6	107.1	99.1
High	P30740	Leukocyte elastase inhibitor	13	SERPINB1	6	1.089	0.12	0.990189	106.3	97.7	95.9	106.4	107.5	84.6
High	Q14562	ATP-dependent RNA helicase DHX8	14	DHX8	17	0.986	-0.02	0.974968	95	100	97.2	95.8	102.8	91.7
High	Q9NXV6	CDKN2A-interacting protein	14	CDKN2AIP	4	0.979	-0.03	0.991667	94.5	101.2	102.3	99	107	93.8
High	O00754	Lysosomal alpha-mannosidase	12	MAN2B1	19	1.067	0.09	0.988194	103.6	102.1	95.7	108.9	111.8	86
High	P12109	Collagen alpha-1(VI) chain	16	COL6A1	21	0.796	-0.33	0.116052	114.7	112.2	94.3	89.3	98	80.2
High	Q96A65	Exocyst complex component 4	19	EXOC4	7	0.916	-0.13	0.0469869	98.6	106.9	104.9	96.1	97.9	90.1
High	A3KN83	Protein strawberry notch homolog 1	15	SBNO1	12	1.044	0.06	0.997914	90.6	105.5	93.8	90	97.9	100.9
High	P52294	Importin subunit alpha-5	8	KPNA1	3	0.858	-0.22	0.0619969	101.1	103.5	102.7	88	95.4	76.4
High	Q96KG9	N-terminal kinase-like protein	11	SCYL1	11	0.868	-0.2	0.17563	106.6	107.5	96	92.5	96.7	90.6
High	P53041	Serine/threonine-protein phosphatase 5	12	PPP5C	19	0.946	-0.08	0.546911	110.7	105.2	97.7	103.7	99.5	86.9
High	Q16658	Fascin	18	FSCN1	7	1.075	0.1	0.869422	99.2	95	116.4	100.9	106.6	113.7
High	Q9H9A6	Leucine-rich repeat-containing protein 40	17	LRRC40	1	0.926	-0.11	0.289856	96.5	105.5	98	90.8	99.5	82.8
High	P35237	Serpin B6	13	SERPINB6	6	1.923	0.94	0.113815	67	62.4	113	130.7	128.8	110.4
High	Q99426	Tubulin-folding cofactor B	13	TBCB	19	1.033	0.05	0.421191	96.5	93.9	102.1	99.7	97.7	110
High	P61313	60S ribosomal protein L15	13	RPL15	3	1.144	0.19	0.140789	97.4	89.9	106.2	115.5	102.3	111.4
High	Q12824	SWI/SNF-related matrix-associated actin-dependent regulator of chromatin subfamily B member 1	11	SMARCB1	22; CHR_HSCHR22_1_CTG7	1.006	0.01	0.800237	93.6	102.6	102.8	103.3	103.3	99.7
High	Q9NYF8	Bcl-2-associated transcription factor 1	17	BCLAF1	6	0.953	-0.07	0.0838423	102.8	100.8	103.6	97.9	96.2	98.1
High	Q92688	Acidic leucine-rich nuclear phosphoprotein 32 family member B	6	ANP32B	9	1.046	0.06	0.318993	96.2	97.5	98.2	102	96.3	107.2
High	Q15392	Delta(24)-sterol reductase	12	DHCR24	1	1.13	0.18	0.895198	96.4	91.4	112.5	126.1	108.9	83.8
High	Q92733	Proline-rich protein PRCC	10	PRCC	1	1.095	0.13	0.123052	91.5	94.7	98.1	97.7	103.7	111.8
High	Q92947	Glutaryl-CoA dehydrogenase, mitochondrial	13	GCDH	19	0.98	-0.03	0.246921	103.1	101	99.7	100	99	90.8
High	O00541	Pescadillo homolog	12	PES1	22	0.982	-0.03	0.448558	101.4	104.6	101.8	100	102.6	77.7
High	Q9BVK6	Transmembrane emp24 domain-containing protein 9	10	TMED9	5	0.99	-0.02	0.967882	102.1	99.4	101	99.9	96.2	109
High	O95436-2	Isoform 2 of Sodium-dependent phosphate transport protein 2B	2	SLC34A2	4	0.85	-0.24	0.289345	121.4	115.5	94.7	98.1	99.4	53.5
High	Q9NS87	Kinesin-like protein KIF15	19	KIF15	3; CHR_HG2066_PATCH	0.942	-0.09	0.865034	89.6	101.6	101.8	95.7	104.7	82.7
High	Q9NP58	ATP-binding cassette sub-family B member 6, mitochondrial	14	ABCB6	2	1.037	0.05	0.965455	105.8	103.5	101.7	107.4	109.8	90.9
High	Q9NP72	Ras-related protein Rab-18	11	RAB18	10	0.964	-0.05	0.429136	98.6	98.1	96.2	94.6	97.4	79
High	Q9H2U1	ATP-dependent DNA/RNA helicase DHX36	17	DHX36	3	0.986	-0.02	0.904685	89.6	97.9	104.3	96.5	105.7	95.2
High	Q9GZR7	ATP-dependent RNA helicase DDX24	21	DDX24	14; CHR_HSCHR14_7_CTG1	1.131	0.18	0.127898	83.4	86.1	86.7	96.8	97.4	142.4
High	Q12830	Nucleosome-remodeling factor subunit BPTF	20	BPTF	17	0.973	-0.04	0.710488	94.5	101.8	98.8	96.1	101.8	87.1
High	Q8WYP5	Protein ELYS	20	AHCTF1	1	0.914	-0.13	0.497903	92.4	103.2	104.5	94.3	102.9	75.2
High	Q8NI36	WD repeat-containing protein 36	15	WDR36	5	0.985	-0.02	0.386666	99.5	101.3	109.9	99.8	103	81.2
High	Q13123	Protein Red	12	IK	5	1.06	0.08	0.797429	98.1	100.7	106	106.7	108.3	73.8
High	O75347	Tubulin-specific chaperone A	12	TBCA	5	1.259	0.33	0.246591	78.3	81	94.9	102	92.7	178.4
High	O75431	Metaxin-2	8	MTX2	2	0.974	-0.04	0.173235	107.1	101.8	100.2	99.2	99.2	90.7
High	Q9H0S4	Probable ATP-dependent RNA helicase DDX47	12	DDX47	12	0.946	-0.08	0.362248	94.8	101.7	109.3	96.2	100.4	80
High	Q53EL6	Programmed cell death protein 4	11	PDCD4	10	0.825	-0.28	0.0369734	114.2	104.2	97.2	85.9	86.7	65.7
High	O00303	Eukaryotic translation initiation factor 3 subunit F	13	EIF3F	11; CHR_HSCHR11_1_CTG1_2	1.023	0.03	0.983297	98.4	99.6	101.1	102	104	94.7
High	Q9H0L4	Cleavage stimulation factor subunit 2 tau variant	4	CSTF2T	10	0.956	-0.06	0.999998	87.3	101.8	98	93.3	99.6	93.7
High	Q69YH5	Cell division cycle-associated protein 2	14	CDCA2	8	0.895	-0.16	0.187829	102.7	108.4	104.6	93.6	100.2	70.6
High	Q8WXA9-2	Isoform 2 of Splicing regulatory glutamine/lysine-rich protein 1	13	SREK1	5	0.934	-0.1	0.336891	103	108.3	97.9	96.2	102.8	72.2
High	Q9Y2V7	Conserved oligomeric Golgi complex subunit 6	13	COG6	13	0.924	-0.11	0.140354	109.2	105.7	100.3	97.6	98.4	85.5
High	Q96C36	Pyrroline-5-carboxylate reductase 2	9	PYCR2	1	1.017	0.02	0.627952	98.4	101.3	104	100.9	103.1	105.6
High	Q9NPH2	Inositol-3-phosphate synthase 1	15	ISYNA1	19	1.065	0.09	0.00828509	99	101.3	100.8	107.3	110.6	104.6
High	P68400	Casein kinase II subunit alpha	11	CSNK2A1	20	1.107	0.15	0.156183	95.4	91.4	102.9	105.6	101.7	117
High	O43663	Protein regulator of cytokinesis 1	15	PRC1	15	0.958	-0.06	0.276956	97.2	98.1	97.6	93.5	95.5	76.1
High	P57772	Selenocysteine-specific elongation factor	10	EEFSEC	3	1.044	0.06	0.999904	97.4	98	103.7	102.3	105.1	92.3
High	Q9P2K5	Myelin expression factor 2	15	MYEF2	15	1.037	0.05	0.904275	100.5	100.9	100	104.6	104.2	86.6
High	O15084	Serine/threonine-protein phosphatase 6 regulatory ankyrin repeat subunit A	12	ANKRD28	3	0.868	-0.2	0.0080824	100.5	103	100	85.3	94.3	87.2
High	P52943	Cysteine-rich protein 2	8	CRIP2	14	1.132	0.18	0.0897388	102.4	92.5	93.3	113.7	103.8	105.6
High	Q53GS9	U4/U6.U5 tri-snRNP-associated protein 2	14	USP39	2	1.001	0	0.75087	102.4	103	98.7	102.5	106.3	82.6
High	P60900	Proteasome subunit alpha type-6	12	PSMA6	14	0.955	-0.07	0.280168	105.9	103.7	103.6	103.2	99	89
High	Q71UI9	Histone H2A.V	4	H2AFV	7	1.102	0.14	0.444264	85	86.5	87.8	95.3	85.4	166.7
High	Q8TDQ7	Glucosamine-6-phosphate isomerase 2	5	GNPDA2	4	1.107	0.15	0.617482	104.9	101.4	96.8	116	112.3	93.7
High	O43264	Centromere/kinetochore protein zw10 homolog	15	ZW10	11	0.94	-0.09	0.650588	94.7	102.5	107.7	96.4	104.4	90.8
High	Q9Y6B6	GTP-binding protein SAR1b	4	SAR1B	5	0.831	-0.27	0.570407	105	116.6	79.6	87.3	98.7	61.1
High	Q14696	LRP chaperone MESD	10	MESDC2; MESD	15	1.135	0.18	0.0557967	90.7	94.7	98.1	107.4	104.7	110.7
High	P83916	Chromobox protein homolog 1	9	CBX1	17	0.886	-0.18	0.393508	108.8	105.2	91.4	88.1	93.2	97.5
High	Q96T88	E3 ubiquitin-protein ligase UHRF1	14	UHRF1	19	1.01	0.01	0.745863	96.9	106	103.2	104.2	104.2	85.9
High	Q9BY77	Polymerase delta-interacting protein 3	3	POLDIP3	22	1.11	0.15	0.526327	90.3	93.7	103.6	100.5	104	105.4
High	O00170	AH receptor-interacting protein	12	AIP	11	0.981	-0.03	0.782056	100.2	98.5	100.3	98.2	106.4	84.4
High	Q53GQ0	Very-long-chain 3-oxoacyl-CoA reductase	8	HSD17B12	11	0.833	-0.26	0.0453672	114.9	113.8	104	94.7	96.2	75.3
High	Q9NQX4	Unconventional myosin-Vc	11	MYO5C	15	1.009	0.01	0.617413	96	95	104.8	98.4	96.8	86
High	Q6KC79	Nipped-B-like protein	17	NIPBL	5	0.988	-0.02	0.937076	94.3	102.6	98.8	97.6	104.8	97.2
High	P62280	40S ribosomal protein S11	13	RPS11	19	0.892	-0.16	0.121079	104.1	106.7	99.5	92.9	96.9	86.8
High	P06454	Prothymosin alpha	6	PTMA	2	1.183	0.24	0.426509	83.6	89.4	112.2	105.7	100.2	159.8
High	Q9UG63	ATP-binding cassette sub-family F member 2	16	ABCF2	7	0.899	-0.15	0.128338	102.7	108.5	107.9	97	99.3	83.2
High	P49790	Nuclear pore complex protein Nup153	20	NUP153	6	0.965	-0.05	0.203393	97.5	101.3	100	96.5	96.7	84.6
High	Q9C040	Tripartite motif-containing protein 2	13	TRIM2	4	0.833	-0.26	0.0123102	114.3	109.2	106	91	96.7	80.3
High	Q92888	Rho guanine nucleotide exchange factor 1	17	ARHGEF1	19	0.94	-0.09	0.558084	97.6	107.6	104	97.8	106.8	82.9
High	P38117	Electron transfer flavoprotein subunit beta	11	ETFB	19	0.939	-0.09	0.0681439	105.6	103.3	99.2	97	97	98.1
High	Q15363	Transmembrane emp24 domain-containing protein 2	9	TMED2	12	2.64	1.4	0.247678	47	52	123.9	152.9	136.5	137.3
High	Q13228	Methanethiol oxidase	14	SELENBP1	1	1.033	0.05	0.960636	105.8	106	102.8	109.3	117.2	83.3
High	Q9UJX3	Anaphase-promoting complex subunit 7	13	ANAPC7	12	0.961	-0.06	0.389026	108.4	111.1	102.5	104.2	105.6	78.5
High	Q5TFE4	5'-nucleotidase domain-containing protein 1	12	NT5DC1	6	0.972	-0.04	0.849991	102.3	101.1	96.3	98.3	100.4	92.6
High	Q7Z3B4	Nucleoporin p54	17	NUP54	4	0.9	-0.15	0.0628424	99.5	101.9	106.1	91.8	95.7	78.9
High	Q9NZ32	Actin-related protein 10	12	ACTR10	14	0.887	-0.17	0.141338	110	108.6	103.7	96.3	97.8	71.3
High	P20645	Cation-dependent mannose-6-phosphate receptor	9	M6PR	12	1.014	0.02	0.959088	102.8	94.7	108.3	111.5	104.2	95.2
High	Q06787-2	Isoform 1 of Synaptic functional regulator FMR1	13	FMR1	X	0.939	-0.09	0.341909	98.1	99.7	109	93.6	102.1	74.6
High	P36915	Guanine nucleotide-binding protein-like 1	14	GNL1	6; CHR_HSCHR6_MHC_COX_CTG1; CHR_HSCHR6_MHC_DBB_CTG1; CHR_HSCHR6_MHC_QBL_CTG1; CHR_HSCHR6_MHC_MANN_CTG1; CHR_HSCHR6_MHC_MCF_CTG1; CHR_HSCHR6_MHC_SSTO_CTG1	0.978	-0.03	0.998389	102.3	104	96.2	100	103.8	99
High	O75746	Calcium-binding mitochondrial carrier protein Aralar1	7	SLC25A12	2	0.922	-0.12	0.476956	101.4	106.3	99.7	93.5	108.3	85.3
High	Q12996	Cleavage stimulation factor subunit 3	15	CSTF3	11	0.931	-0.1	0.183039	105.1	106	102.5	97.9	99.5	79.7
High	O75439	Mitochondrial-processing peptidase subunit beta	9	PMPCB	7	0.991	-0.01	0.665091	92.7	99.5	99.8	95.5	98.5	110.1
High	A6NDG6	Glycerol-3-phosphate phosphatase	9	PGP	16	0.955	-0.07	0.148623	100.5	101.1	103.6	100.4	95.2	96.6
High	Q9H9J2	39S ribosomal protein L44, mitochondrial	13	MRPL44	2	0.934	-0.1	0.233063	103.6	110.5	101.3	96.8	101.8	77.6
High	Q9P206-2	Isoform 2 of Uncharacterized protein KIAA1522	13	KIAA1522	1	1.051	0.07	0.593147	97.2	96.7	101.3	101.4	104.7	102.2
High	O96028	Histone-lysine N-methyltransferase NSD2	16	WHSC1; NSD2	4	0.902	-0.15	0.0464596	98.5	103.4	105.6	90.1	98.6	93.3
High	Q9UN37	Vacuolar protein sorting-associated protein 4A	10	VPS4A	16	0.931	-0.1	0.282775	106.9	107.2	99.8	99.5	100.5	77.2
High	Q9P2W9	Syntaxin-18	12	STX18	4	0.94	-0.09	0.33207	93.9	103.7	102.9	96.8	97.3	85.3
High	Q8WVM7	Cohesin subunit SA-1	9	STAG1	3	0.856	-0.22	0.363419	103.1	103	97.1	88.2	105.3	69.2
High	Q9H0H5	Rac GTPase-activating protein 1	14	RACGAP1	12	0.855	-0.23	0.169645	94.2	107.6	107.5	92	98.6	86.2
High	P53602	Diphosphomevalonate decarboxylase	10	MVD	16	0.975	-0.04	0.41818	105.8	101.8	99.5	100.4	99.3	88.1
High	Q96I25	Splicing factor 45	13	RBM17	10	0.928	-0.11	0.0764364	100.2	106.2	100.2	93	99.1	87.5
High	O14773	Tripeptidyl-peptidase 1	9	TPP1	11	1.144	0.19	0.0272942	103.1	98.2	95	113.3	112.4	105.9
High	Q15819	Ubiquitin-conjugating enzyme E2 variant 2	6	UBE2V2	8	1.104	0.14	0.00839979	94	97.1	95.6	102.3	105.5	107.9
High	Q8WUA2	Peptidyl-prolyl cis-trans isomerase-like 4	13	PPIL4	6	0.86	-0.22	0.0762748	105.6	110.8	98.6	90.8	99.8	86.6
High	P15559	NAD(P)H dehydrogenase [quinone] 1	12	NQO1	16	0.983	-0.02	0.999913	103.4	97.6	103.1	107.4	101.4	95.5
High	Q14746	Conserved oligomeric Golgi complex subunit 2	12	COG2	1	0.914	-0.13	0.140204	110.7	106.5	108.2	98.8	100.3	78.8
High	P24666	Low molecular weight phosphotyrosine protein phosphatase	4	ACP1	2	0.98	-0.03	0.529938	106.2	104.4	100.9	102.3	104.8	71.4
High	Q9UHL4	Dipeptidyl peptidase 2	13	DPP7	9	1.037	0.05	0.9947	101.5	103.4	96.9	105.2	110.1	89.6
High	Q13136	Liprin-alpha-1	18	PPFIA1	11	0.966	-0.05	0.510444	98.2	104	101.1	97.7	104.6	75
High	Q9BPW8	Protein NipSnap homolog 1	11	NIPSNAP1	22	0.957	-0.06	0.576273	115.7	101.8	98	105.1	91.4	97.4
High	O94901	SUN domain-containing protein 1	11	SUN1	7	0.869	-0.2	0.044916	97.8	105.9	103.3	82.2	93	89.7
High	Q86TU7	Actin-histidine N-methyltransferase	17	SETD3	14	0.982	-0.03	0.653492	100.5	101.8	93.6	98.7	102.2	76.3
High	Q15785	Mitochondrial import receptor subunit TOM34	11	TOMM34	20	0.886	-0.17	0.104572	100.7	110.7	115.9	98.1	101.7	95.8
High	Q9H4A3	Serine/threonine-protein kinase WNK1	18	WNK1	12	0.957	-0.06	0.337245	97.8	105	98.9	94.6	100.5	91.7
High	Q13948	Protein CASP	5	CUX1	7	1.015	0.02	0.537598	104	105.3	107	105.1	113.1	106.9
High	Q9BV20	Methylthioribose-1-phosphate isomerase	11	MRI1	19	1.011	0.02	0.950219	100.6	106.8	95	101.7	107.4	97.3
High	Q96GM5	SWI/SNF-related matrix-associated actin-dependent regulator of chromatin subfamily D member 1	10	SMARCD1	12	0.929	-0.11	0.949932	92.8	105.7	107.7	98.2	106.6	95.4
High	Q9Y5Q9	General transcription factor 3C polypeptide 3	15	GTF3C3	2	1.012	0.02	0.567578	96.5	99.6	100.2	97.4	105.3	100.7
High	Q96T76	MMS19 nucleotide excision repair protein homolog	11	MMS19	10	0.963	-0.05	0.162497	102.5	100.6	104.5	98.7	101.1	93.9
High	Q9GZS3	WD repeat-containing protein 61	9	WDR61	15	0.959	-0.06	0.169766	101	103.3	99.4	93.2	97.9	96.8
High	O75436	Vacuolar protein sorting-associated protein 26A	13	VPS26A	10	1.08	0.11	0.933904	96.5	94.8	105.7	111.8	104.2	73.8
High	Q9UBV2	Protein sel-1 homolog 1	13	SEL1L	14	0.861	-0.22	0.17799	111.1	111.5	104	95.7	102.4	68.8
High	O00161	Synaptosomal-associated protein 23	10	SNAP23	15	0.709	-0.5	0.000606318	105.9	107.9	114.8	76.5	83.7	74
High	Q15397	Pumilio homolog 3	12	KIAA0020; PUM3	9	1.036	0.05	0.807409	99.5	96.6	100.3	103.2	103.2	78
High	P13693	Translationally-controlled tumor protein	9	TPT1	13	0.905	-0.14	0.118116	104.6	103.6	113.4	94.7	99.3	75.5
High	Q9NQW6	Anillin	20	ANLN	7	1.062	0.09	0.752632	77.8	90.4	100.1	89.1	97	96
High	Q8TDD1	ATP-dependent RNA helicase DDX54	13	DDX54	12	1.065	0.09	0.0451813	92.1	97.6	98.5	103.9	102.3	114.2
High	P18031	Tyrosine-protein phosphatase non-receptor type 1	15	PTPN1	20	1.166	0.22	0.00895641	91.6	88.8	90.3	110.3	105.2	101
High	Q9HAV7	GrpE protein homolog 1, mitochondrial	13	GRPEL1	4	0.967	-0.05	0.439987	98	103	103.4	99.6	100.5	90.3
High	P30519	Heme oxygenase 2	11	HMOX2	16; CHR_HSCHR16_3_CTG1	0.934	-0.1	0.556142	105.6	105.8	100.2	98.6	109.2	79.6
High	Q16513	Serine/threonine-protein kinase N2	14	PKN2	1	0.942	-0.09	0.349368	101.4	106.6	99.3	95.6	102.7	77.1
High	O75608	Acyl-protein thioesterase 1	7	LYPLA1	8	0.942	-0.09	0.218491	104.5	105.1	103.7	103.7	98.4	87.6
High	Q9BTT6	Leucine-rich repeat-containing protein 1	8	LRRC1	6	0.956	-0.06	0.98917	94.9	99.4	103.3	90.1	95.1	117.7
High	Q13443	Disintegrin and metalloproteinase domain-containing protein 9	12	ADAM9	8	0.84	-0.25	0.0505003	112.9	101.3	97.9	85.1	95.4	81.6
High	O15269	Serine palmitoyltransferase 1	12	SPTLC1	9	1.097	0.13	0.203871	93.6	98.1	92	98.4	102.9	102.6
High	P62910	60S ribosomal protein L32	11	RPL32	3	1.274	0.35	0.182049	86.5	86.2	100.1	110.2	95.8	145
High	P99999	Cytochrome c	8	CYCS	7	0.958	-0.06	0.508759	116.6	107.9	98.5	108.2	103.3	72.3
High	Q9Y2Q3	Glutathione S-transferase kappa 1	10	GSTK1	7	0.967	-0.05	0.587749	109.7	107.1	97.8	103.5	104.6	89
High	Q86V21	Acetoacetyl-CoA synthetase	19	AACS	12	0.984	-0.02	0.460751	101.7	106	104.9	104	103.2	82.9
High	Q14318-2	Isoform 2 of Peptidyl-prolyl cis-trans isomerase FKBP8	13	FKBP8	19	0.901	-0.15	0.243277	100	103.1	112.3	91.7	92.9	100.4
High	P31937	3-hydroxyisobutyrate dehydrogenase, mitochondrial	12	HIBADH	7	0.825	-0.28	0.322015	116	119.3	87.9	95.7	99	77.2
High	Q15102	Platelet-activating factor acetylhydrolase IB subunit gamma	12	PAFAH1B3	19	1	0	0.957523	93.6	104.2	96.8	92.8	101.5	96.9
High	O43615	Mitochondrial import inner membrane translocase subunit TIM44	12	TIMM44	19	0.997	0	0.510952	98.3	106.9	99.6	99.3	102.9	83.2
High	Q13464	Rho-associated protein kinase 1	19	ROCK1	18	1.206	0.27	0.10159	86.5	88.9	99.4	106.9	108.1	107.2
High	O15294	UDP-N-acetylglucosamine--peptide N-acetylglucosaminyltransferase 110 kDa subunit	16	OGT	X	0.982	-0.03	0.65483	96.6	99.7	104.3	97.1	99	97.9
High	Q9UNF0	Protein kinase C and casein kinase substrate in neurons protein 2	13	PACSIN2	22	1.01	0.02	0.858885	101.7	98.5	101	103.5	102.1	98.7
High	Q13098	COP9 signalosome complex subunit 1	11	GPS1	17	1.06	0.08	0.153277	96.2	96.3	100.8	103.9	100.9	102
High	Q13523	Serine/threonine-protein kinase PRP4 homolog	16	PRPF4B	6	0.924	-0.11	0.379502	107	106.1	100.5	98	104.6	62.4
High	O75934	Pre-mRNA-splicing factor SPF27	13	BCAS2	1	0.974	-0.04	0.420467	101.6	103.1	103	100.3	103.2	87.8
High	Q9NRL3	Striatin-4	8	STRN4	19	0.911	-0.13	0.268509	99.6	107	102.9	93.7	103.9	86.6
High	Q9UP83	Conserved oligomeric Golgi complex subunit 5	13	COG5	7	0.947	-0.08	0.431701	105.6	105.1	102.1	99.5	105.7	78.1
High	Q9H0C8	Integrin-linked kinase-associated serine/threonine phosphatase 2C	16	ILKAP	2	1.017	0.02	0.434786	90.6	92.5	93.3	93.3	94	151.1
High	Q92576	PHD finger protein 3	17	PHF3	6	1.04	0.06	0.66002	95.5	102.1	102.7	96.6	109.9	106.1
High	P55212	Caspase-6	14	CASP6	4	1.086	0.12	0.0369131	91.9	95.2	98.3	103.4	103.5	101.1
High	Q86X10	Ral GTPase-activating protein subunit beta	11	RALGAPB	20	1.146	0.2	0.546172	90.2	93.2	104.7	111.1	106.8	94.8
High	O95486	Protein transport protein Sec24A	12	SEC24A	5	0.986	-0.02	0.550407	98.2	102.3	93.6	96.8	99.5	80.6
High	O60256	Phosphoribosyl pyrophosphate synthase-associated protein 2	12	PRPSAP2	17	1.03	0.04	0.905325	106.2	100.4	98.7	105.7	103.4	90.6
High	Q9BTV4	Transmembrane protein 43	13	TMEM43	3	1.014	0.02	0.974665	100.4	99.4	107.3	100.1	107.8	101.8
High	Q8NFV4	Protein ABHD11	13	ABHD11	7	0.901	-0.15	0.26744	106.8	106.8	94.5	96.1	98.8	91.3
High	Q14692	Ribosome biogenesis protein BMS1 homolog	13	BMS1	10	1.039	0.05	0.341029	96.3	93.7	100.6	100.1	107.6	97
High	P05067	Amyloid-beta precursor protein	15	APP	21	1.022	0.03	0.65197	103.3	97.9	102.7	101.1	105	105.1
High	P78330	Phosphoserine phosphatase	9	PSPH	7	1.045	0.06	0.997481	98.7	99.5	94.7	103.1	105.9	83.9
High	P28799	Progranulin	11	GRN	17	0.835	-0.26	0.0420015	113.7	111	108.7	94.6	92.6	69
High	Q8WW12	PEST proteolytic signal-containing nuclear protein	10	PCNP	3	1.204	0.27	0.0988839	86.5	88.2	99.4	106.2	102	124.9
High	Q9NR12	PDZ and LIM domain protein 7	13	PDLIM7	5	0.939	-0.09	0.501531	107.2	105	97.3	98.6	104.3	78.3
High	Q9NQR4	Omega-amidase NIT2	13	NIT2	3	1.067	0.09	0.425262	99.5	96.7	105.2	107.3	106.1	101.2
High	Q9UKK9	ADP-sugar pyrophosphatase	9	NUDT5	10	0.79	-0.34	0.0726902	119.2	112.5	98	88.9	91.3	79.7
High	Q07812	Apoptosis regulator BAX	7	BAX	19	0.997	0	0.937808	100.1	103.7	100	99.8	103.4	98.9
High	P51665	26S proteasome non-ATPase regulatory subunit 7	11	PSMD7	16	1.074	0.1	0.29365	101.4	96.1	98	107.2	98.3	105.2
High	Q9Y5K5-3	Isoform 3 of Ubiquitin carboxyl-terminal hydrolase isozyme L5	11	UCHL5	1	1.054	0.08	0.197763	91.8	96.2	97.7	99.9	101.3	118.7
High	Q8NF37	Lysophosphatidylcholine acyltransferase 1	11	LPCAT1	5	0.881	-0.18	0.0287566	102.8	103.9	102.7	90.5	94.6	80.3
High	P14324-2	Isoform 2 of Farnesyl pyrophosphate synthase	9	FDPS	1	1.046	0.06	0.972312	99.6	97.4	108.1	110.5	104.2	86.8
High	P20340-2	Isoform 2 of Ras-related protein Rab-6A	6	RAB6A	11	1	0	0.998273	99.1	101.6	99.9	99.2	101.2	100
High	Q7Z460-3	Isoform 3 of CLIP-associating protein 1	12	CLASP1	2	0.925	-0.11	0.82365	92.9	106.7	99.2	91.7	109.8	85.7
High	P21283	V-type proton ATPase subunit C 1	15	ATP6V1C1	8	0.742	-0.43	0.0269941	114.8	113	97.8	83.1	84.1	83.9
High	Q9UDR5	Alpha-aminoadipic semialdehyde synthase, mitochondrial	15	AASS	7	0.939	-0.09	0.374095	103.6	106.3	97.7	97.3	102.6	82.3
High	Q96KB5	Lymphokine-activated killer T-cell-originated protein kinase	12	PBK	8	0.887	-0.17	0.16861	99.6	105.7	103.8	92.1	96.5	72.7
High	P23919	Thymidylate kinase	14	DTYMK	2	0.98	-0.03	0.4139	104.5	104.2	102.4	102.4	102.1	72.3
High	P82979	SAP domain-containing ribonucleoprotein	11	SARNP	12	1.007	0.01	0.316497	89.6	95.9	95.9	96.6	96.5	120.3
High	Q9H0W9	Ester hydrolase C11orf54	12	C11orf54	11	0.913	-0.13	0.0242433	103	102.4	98.3	93.5	97.4	93.5
High	O15382	Branched-chain-amino-acid aminotransferase, mitochondrial	12	BCAT2	19	1.095	0.13	0.148555	99.5	98.2	97.4	116.1	107.4	99.7
High	Q6PI48	Aspartate--tRNA ligase, mitochondrial	13	DARS2	1	0.957	-0.06	0.258537	103.2	109.2	101.4	98.8	101.4	89.4
High	P53597	Succinate--CoA ligase [ADP/GDP-forming] subunit alpha, mitochondrial	9	SUCLG1	2	0.92	-0.12	0.246786	106.1	105	95.1	93.3	96.7	98.2
High	Q86Y82	Syntaxin-12	8	STX12	1	1.02	0.03	0.689446	96.4	100.8	98.1	100.1	103.3	96.9
High	Q01085-2	Isoform 2 of Nucleolysin TIAR	7	TIAL1	10	1.11	0.15	0.288828	98.6	90.7	96	106.6	93.7	134.2
High	Q04760	Lactoylglutathione lyase	9	GLO1	6	1.114	0.16	0.978084	104	97.8	90.4	111.7	108.9	80.1
High	Q9Y2Q5	Ragulator complex protein LAMTOR2	7	LAMTOR2	1	0.937	-0.09	0.610996	105.4	103.2	93.7	96.7	103.4	88.3
High	P51580	Thiopurine S-methyltransferase	11	TPMT	6	0.882	-0.18	0.271433	109.8	108	97.6	92.7	95.2	99.8
High	Q9H0R4	Haloacid dehalogenase-like hydrolase domain-containing protein 2	8	HDHD2	18	0.989	-0.02	0.783276	103.4	98.7	97	100.3	97.5	97.7
High	O43504	Ragulator complex protein LAMTOR5	6	LAMTOR5	1	0.977	-0.03	0.901468	102	100.5	98.5	98.3	94.4	117.4
High	Q7Z417	Nuclear fragile X mental retardation-interacting protein 2	11	NUFIP2	17	0.831	-0.27	0.0649387	101.1	108	103.6	81.7	86.1	99.5
High	P42126	Enoyl-CoA delta isomerase 1, mitochondrial	7	ECI1	16	0.915	-0.13	0.371702	106.9	107.7	93.3	97.8	99.9	87.1
High	Q9UIJ7	GTP:AMP phosphotransferase AK3, mitochondrial	11	AK3	9	1.032	0.05	0.734776	104.8	99.2	93.3	105.2	98.7	102.4
High	Q96QC0	Serine/threonine-protein phosphatase 1 regulatory subunit 10	16	PPP1R10	6; CHR_HSCHR6_MHC_SSTO_CTG1; CHR_HSCHR6_MHC_MANN_CTG1; CHR_HSCHR6_MHC_QBL_CTG1; CHR_HSCHR6_MHC_COX_CTG1; CHR_HSCHR6_MHC_DBB_CTG1; CHR_HSCHR6_MHC_MCF_CTG1	1.099	0.14	0.947056	98.1	93.3	111.9	109.2	107.9	79.1
High	Q3YEC7	Rab-like protein 6	15	RABL6	9	1.002	0	0.998138	100.1	98	91.8	98.2	102.2	90.4
High	P07947	Tyrosine-protein kinase Yes	8	YES1	18	0.829	-0.27	0.0164015	101.6	105.2	107.8	87.2	93.6	78
High	Q6PL18	ATPase family AAA domain-containing protein 2	9	ATAD2	8	1.035	0.05	0.109258	91.4	93.7	95.3	96.9	103.6	96.3
High	Q9Y6W5	Wiskott-Aldrich syndrome protein family member 2	14	WASF2	1	0.939	-0.09	0.186393	105.8	103.5	107.4	99.4	101.3	88.5
High	Q9Y6M1	Insulin-like growth factor 2 mRNA-binding protein 2	12	IGF2BP2	3	1.013	0.02	0.901992	103	98.3	98.4	102.3	99.7	92.7
High	P53367	Arfaptin-1	2	ARFIP1	4	1.084	0.12	0.203384	95.4	97.4	93.7	97.1	103.4	109.8
High	P12955	Xaa-Pro dipeptidase	12	PEPD	19	0.912	-0.13	0.173948	107.1	99.1	107.3	100.4	97.7	83.1
High	Q9BXR0	Queuine tRNA-ribosyltransferase catalytic subunit 1	9	QTRT1	19	0.98	-0.03	0.984366	103.3	97.3	103.9	104.8	101.3	99.6
High	Q16795	NADH dehydrogenase [ubiquinone] 1 alpha subcomplex subunit 9, mitochondrial	12	NDUFA9	12	0.773	-0.37	0.0372949	116.8	115.6	99.2	89.5	89.4	65.9
High	P29084	Transcription initiation factor IIE subunit beta	9	GTF2E2	8	0.766	-0.38	0.00350811	105.4	114.6	110.5	84.6	86.2	70.2
High	Q9UNN5	FAS-associated factor 1	12	FAF1	1	1.035	0.05	0.482349	98.8	94.2	94.7	98	104.4	96.3
High	P26373	60S ribosomal protein L13	15	RPL13	16	1.014	0.02	0.622663	94.1	102.2	99.3	96.2	100.8	110.6
High	P21912	Succinate dehydrogenase [ubiquinone] iron-sulfur subunit, mitochondrial	14	SDHB	1	0.918	-0.12	0.335696	116.5	108.2	96.3	102.8	99.4	83
High	P40938	Replication factor C subunit 3	12	RFC3	13	1.036	0.05	0.542021	99	94.8	99.1	102.6	94.5	112
High	Q9NQ88	Fructose-2,6-bisphosphatase TIGAR	9	C12orf5; TIGAR	12	0.918	-0.12	0.202888	102.9	109.6	98.7	89.4	94.5	99.7
High	P09417	Dihydropteridine reductase	10	QDPR	4	1.11	0.15	0.0949155	94.2	98.3	96.6	102.1	107.3	114.5
High	P04080	Cystatin-B	7	CSTB	21	1.13	0.18	0.280468	95.2	84.4	94.5	106.8	92	145.8
High	Q13330	Metastasis-associated protein MTA1	14	MTA1	14	1.021	0.03	0.746659	105.3	100.4	102	107.3	104.1	81.5
High	Q13907	Isopentenyl-diphosphate Delta-isomerase 1	7	IDI1	10	0.823	-0.28	0.0145293	104.9	106.5	101.4	86.3	92.8	85.4
High	P01116-2	Isoform 2B of GTPase KRas	3	KRAS	12	1.207	0.27	0.556046	88.1	93.3	116.5	112.7	113.4	102.2
High	P56181-2	Isoform 2 of NADH dehydrogenase [ubiquinone] flavoprotein 3, mitochondrial	11	NDUFV3	21	0.916	-0.13	0.0451644	103.2	107.7	98.2	94.5	97.1	91.3
High	Q96NY7	Chloride intracellular channel protein 6	14	CLIC6	21	0.958	-0.06	0.952225	104.8	103.2	101	111.1	99	95.7
High	Q93099	Homogentisate 1,2-dioxygenase	10	HGD	3	1.088	0.12	0.405576	104.9	97.6	92	106.2	99.8	118
High	Q14202	Zinc finger MYM-type protein 3	16	ZMYM3	X	0.887	-0.17	0.038616	114.3	103.5	99.6	96.2	90.5	91.8
High	P17612	cAMP-dependent protein kinase catalytic subunit alpha	4	PRKACA	19	0.901	-0.15	0.128417	103.6	106.3	103.6	93.4	100.9	83.8
High	O75569	Interferon-inducible double-stranded RNA-dependent protein kinase activator A	14	PRKRA	2	1.026	0.04	0.968789	94.9	100.6	100.7	103.2	105.1	84.8
High	O43432	Eukaryotic translation initiation factor 4 gamma 3	10	EIF4G3	1	0.99	-0.01	0.665757	99.6	100.9	103.2	99.8	105.5	80.1
High	Q9UPT8	Zinc finger CCCH domain-containing protein 4	13	ZC3H4	19	1.02	0.03	0.380332	92.1	96.5	96.3	98.2	96.6	128.5
High	P60981	Destrin	10	DSTN	20	0.693	-0.53	0.174425	123.6	123	95.2	85.2	89.3	56.9
High	Q71RC2	La-related protein 4	13	LARP4	12	0.946	-0.08	0.430202	94.7	99.2	104.4	93.6	96.3	93.9
High	Q9Y281	Cofilin-2	5	CFL2	14	1.392	0.48	0.00635501	78.8	78.1	88.6	109.7	103.1	130.3
High	Q9P015	39S ribosomal protein L15, mitochondrial	13	MRPL15	8	1.235	0.3	0.155769	88.7	88.5	99.3	109.5	99.2	137.8
High	P40855	Peroxisomal biogenesis factor 19	11	PEX19	1	0.848	-0.24	0.000384659	105.7	108.8	113.9	91	92.3	93.8
High	P49585	Choline-phosphate cytidylyltransferase A	16	PCYT1A	3	0.877	-0.19	0.165671	113.5	109.7	96.9	96.2	97.5	79.7
High	Q9H1B7	Probable E3 ubiquitin-protein ligase IRF2BPL	14	IRF2BPL	14	0.982	-0.03	0.838447	99.9	104.2	104.1	102.3	104.2	98.2
High	P40616	ADP-ribosylation factor-like protein 1	7	ARL1	12	0.979	-0.03	0.474241	102.8	101.8	108.2	100.6	106.7	74.3
High	Q9P289	Serine/threonine-protein kinase 26	5	MST4; STK26	X	0.82	-0.29	0.417189	102.2	106.7	107.5	84.9	87.5	114.2
High	Q66K74	Microtubule-associated protein 1S	14	MAP1S	19	0.942	-0.09	0.766553	112.2	110.9	100.8	104.4	112.6	95.4
High	Q96AT9	Ribulose-phosphate 3-epimerase	7	RPE	2	0.958	-0.06	0.187269	105.4	104.5	103.6	100.2	100.2	85.1
High	Q9P035	Very-long-chain (3R)-3-hydroxyacyl-CoA dehydratase 3	10	PTPLAD1; HACD3	15	0.951	-0.07	0.47144	112.4	106.6	95.7	104.2	101.4	68.9
High	Q8TCG1	Protein CIP2A	13	KIAA1524; CIP2A	3	0.997	-0.01	0.908752	91.8	99.3	105.5	99	101.8	89.3
High	O14562	Ubiquitin domain-containing protein UBFD1	9	UBFD1	16	1.029	0.04	0.986464	93.9	96.8	102.8	95.8	99.6	100
High	Q9BZF1	Oxysterol-binding protein-related protein 8	13	OSBPL8	12	1.051	0.07	0.921386	95.3	98.6	109.9	103.6	104.8	85.8
High	Q9HCS7	Pre-mRNA-splicing factor SYF1	16	XAB2	19	1.102	0.14	0.556982	81.7	101.1	94.2	87.4	103.7	124.4
High	Q6IBS0	Twinfilin-2	8	TWF2	3	0.905	-0.14	0.288105	103.7	107.8	98.5	93.8	101.2	84.5
High	Q6GMV3	Putative peptidyl-tRNA hydrolase PTRHD1	7	PTRHD1	2	1.146	0.2	0.256877	84	86.6	90	99.2	91.3	155.6
High	P00533	Epidermal growth factor receptor	11	EGFR	7	0.993	-0.01	0.651999	107.4	107.2	108.1	106.7	110.2	95.9
High	Q12765	Secernin-1	11	SCRN1	7	0.969	-0.05	0.406408	111	107	103.2	103.7	106.1	72.1
High	O75832	26S proteasome non-ATPase regulatory subunit 10	9	PSMD10	X	0.943	-0.08	0.466697	91.1	96.9	122.9	91.4	93.6	79.5
High	O95292	Vesicle-associated membrane protein-associated protein B/C	11	VAPB	20	0.934	-0.1	0.0743545	98.5	102.8	101.6	92.9	98.9	94.9
High	Q9UBQ5	Eukaryotic translation initiation factor 3 subunit K	9	EIF3K	19; CHR_HG26_PATCH	0.994	-0.01	0.50187	109.8	102.9	99.3	104.2	102.3	65.3
High	Q14558-2	Isoform 2 of Phosphoribosyl pyrophosphate synthase-associated protein 1	13	PRPSAP1	17	0.943	-0.08	0.118326	99.7	102.1	101.7	95.9	97.8	85.5
High	Q9NW13	RNA-binding protein 28	12	RBM28	7	1.044	0.06	0.999584	99.4	97.4	102.5	105.7	103.7	90.1
High	Q96P16	Regulation of nuclear pre-mRNA domain-containing protein 1A	7	RPRD1A	18	1.023	0.03	0.63029	97.4	95.5	94.1	97.8	90.8	124.7
High	Q8WTW3	Conserved oligomeric Golgi complex subunit 1	14	COG1	17	0.937	-0.09	0.129907	107	103.8	100.7	97.3	100.5	89.1
High	P46821	Microtubule-associated protein 1B	14	MAP1B	5	1.002	0	0.71567	96.2	99.4	96.9	93	97.1	121.2
High	Q9NSK0	Kinesin light chain 4	7	KLC4	6	0.944	-0.08	0.300555	99.8	108.3	104.6	98.7	102.3	78.8
High	Q86YS7	C2 domain-containing protein 5	15	C2CD5; KIAA0528	12	0.888	-0.17	0.317866	104.4	106.6	97.5	92.7	104.4	74.6
High	P04179	Superoxide dismutase [Mn], mitochondrial	10			0.985	-0.02	0.890571	98.1	99.3	104.8	97.7	94.6	127.8
High	P30260	Cell division cycle protein 27 homolog	10	CDC27	17	1.017	0.02	0.738001	98.1	104.8	101.1	103.2	102.8	88.5
High	Q8TCJ2	Dolichyl-diphosphooligosaccharide--protein glycosyltransferase subunit STT3B	13	STT3B	3	1.003	0	0.5179	108.3	100.5	102.9	104.1	103.2	84.2
High	Q9BZE1	39S ribosomal protein L37, mitochondrial	12	MRPL37	1	0.963	-0.05	0.383361	98.6	106.9	103.4	99.6	101.4	77.6
High	Q5JTV8	Torsin-1A-interacting protein 1	12	TOR1AIP1	1	1.079	0.11	0.876473	98.8	98.8	106.1	106.6	108.3	78.8
High	P51812	Ribosomal protein S6 kinase alpha-3	10	RPS6KA3	X	1.086	0.12	0.00304941	90.4	94.5	94.7	100.5	102.7	104.8
High	P61619	Protein transport protein Sec61 subunit alpha isoform 1	12	SEC61A1	3	0.928	-0.11	0.207227	111.8	106	109.9	102.2	102	73.9
High	Q01844	RNA-binding protein EWS	11	EWSR1	22	1.58	0.66	0.198763	73.6	74	107.5	116.9	113.3	135.9
High	P21127	Cyclin-dependent kinase 11B	16			1.012	0.02	0.579478	95.2	99.6	102.7	101.9	100.7	100.4
High	Q9BVQ7	Spermatogenesis-associated protein 5-like protein 1	11	SPATA5L1	15	1.019	0.03	0.513668	96.5	101.2	98.4	97.7	107.9	100.2
High	P15104	Glutamine synthetase	11	GLUL	1	1.004	0.01	0.558469	93.1	103.1	103.4	97.8	103.5	125.2
High	Q9Y512	Sorting and assembly machinery component 50 homolog	11	SAMM50	22	0.947	-0.08	0.298755	107.3	104	97.3	98.5	100.6	83.8
High	Q6P597	Kinesin light chain 3	11	KLC3	19	0.974	-0.04	0.785824	90.7	99.8	99.8	95.4	106.7	97.2
High	O75489	NADH dehydrogenase [ubiquinone] iron-sulfur protein 3, mitochondrial	12	NDUFS3	11	0.863	-0.21	0.0998023	116.1	108.4	94.9	95.8	93.6	78.9
High	Q92665	28S ribosomal protein S31, mitochondrial	12	MRPS31	13	1.036	0.05	0.165042	97.8	100.4	100.6	108.5	100.8	104.1
High	P25788	Proteasome subunit alpha type-3	14	PSMA3	14	1.026	0.04	0.990142	100.4	97.7	102.8	103	105.9	90.8
High	P09012	U1 small nuclear ribonucleoprotein A	8	SNRPA	19	0.949	-0.08	0.37032	104	105.4	99	98.7	101.6	72.5
High	Q9BQ39	ATP-dependent RNA helicase DDX50	14	DDX50	10	0.914	-0.13	0.188318	105	105.1	100.5	95.9	100.6	82.6
High	P62995	Transformer-2 protein homolog beta	10	TRA2B	3	0.957	-0.06	0.818348	104	96	100.5	104	96.2	94.2
High	Q92879	CUGBP Elav-like family member 1	10	CELF1	11	0.839	-0.25	0.0535229	109.7	108.1	104	90.6	95.4	70.8
High	Q14244	Ensconsin	21	MAP7	6	0.94	-0.09	0.204224	99.8	103.5	100.1	94.1	98.8	79.1
High	Q04446	1,4-alpha-glucan-branching enzyme	14	GBE1	3	0.912	-0.13	0.142748	115.1	104.5	100.6	95.3	98	74.3
High	O95299	NADH dehydrogenase [ubiquinone] 1 alpha subcomplex subunit 10, mitochondrial	11	NDUFA10	2; CHR_HG2233_PATCH	0.823	-0.28	0.074101	120.6	104.8	97	86.2	82.1	97.9
High	Q96A49	Synapse-associated protein 1	12	SYAP1	X	0.983	-0.02	0.901017	99.3	104.9	100.6	98.9	107.8	89.9
High	Q96HY7	Probable 2-oxoglutarate dehydrogenase E1 component DHKTD1, mitochondrial	13	DHTKD1	10	0.929	-0.11	0.395615	107.1	107.6	96.4	99.7	96.3	99.4
High	Q99805	Transmembrane 9 superfamily member 2	10	TM9SF2	13	0.946	-0.08	0.181446	106.3	102.6	104.3	100	98.6	85.2
High	Q8WVY7	Ubiquitin-like domain-containing CTD phosphatase 1	10	UBLCP1	5	1.096	0.13	0.992889	112.9	98.8	99.2	121.3	108.8	86.6
High	Q9NRG9	Aladin	9	AAAS	12	1.011	0.02	0.448452	90.8	98.4	99.1	98.4	99.4	103.7
High	P53999	Activated RNA polymerase II transcriptional coactivator p15	9	SUB1	5	1.278	0.35	0.425168	57.7	60.4	64.5	77.2	58.7	363.9
High	O75494	Serine/arginine-rich splicing factor 10	13	SRSF10; LOC100996657	1	1.033	0.05	0.900643	102.4	99.4	99.1	102.7	103.5	90
High	Q92552	28S ribosomal protein S27, mitochondrial	8	MRPS27	5	1	0	0.803467	105.2	103.6	103.8	111.3	103.8	87.1
High	Q99575	Ribonucleases P/MRP protein subunit POP1	12	POP1	8	0.981	-0.03	0.652845	95	103.1	104.4	101.2	103.6	75.8
High	Q8NI27	THO complex subunit 2	15	THOC2	X	0.915	-0.13	0.24156	102.6	110.2	95	93.8	96.9	75.7
High	Q14671	Pumilio homolog 1	8	PUM1	1	0.937	-0.09	0.27364	106.3	103.3	101.4	100.9	96.8	72.1
High	Q9Y394	Dehydrogenase/reductase SDR family member 7	6	DHRS7	14	1.04	0.06	0.743395	98.1	101.6	101.1	113.2	105.1	94.6
High	Q9NP81	Serine--tRNA ligase, mitochondrial	12	SARS2	19; CHR_HG26_PATCH	1.034	0.05	0.642969	90.6	102.8	95.5	97.1	107	98.7
High	O00186	Syntaxin-binding protein 3	11	STXBP3	1	0.92	-0.12	0.165382	103.7	108	102.8	95.4	99.3	74.4
High	Q96AQ6	Pre-B-cell leukemia transcription factor-interacting protein 1	13	PBXIP1	1	1.06	0.08	0.560327	93.3	108.1	112.3	114.6	123.2	101
High	Q15257	Serine/threonine-protein phosphatase 2A activator	12	PPP2R4; PTPA	9	1.007	0.01	0.489357	109	102.6	101.5	103.3	104.2	76.1
High	Q9BQ67	Glutamate-rich WD repeat-containing protein 1	11	GRWD1	19	0.909	-0.14	0.162046	100.8	105.3	113.5	95.8	99.4	72.1
High	Q63HN8	E3 ubiquitin-protein ligase RNF213	17	RNF213	17	0.881	-0.18	0.190341	98.7	101.9	103.1	89.8	100.1	77.7
High	P05166	Propionyl-CoA carboxylase beta chain, mitochondrial	12	PCCB	3	1.142	0.19	0.271902	93.6	99.5	93.3	96.6	106.9	118.8
High	Q96EY1	DnaJ homolog subfamily A member 3, mitochondrial	8	DNAJA3	16; CHR_HSCHR16_3_CTG1	0.895	-0.16	0.0419483	104.4	107.5	106.5	95.3	98.4	84.6
High	P01111	GTPase NRas	3	NRAS	1	1.098	0.13	0.0258958	92.9	95.7	100.8	105	103.1	105.7
High	Q99961	Endophilin-A2	11	SH3GL1	19	1.301	0.38	0.467696	78.8	79.9	118.5	102.1	103.9	123.8
High	Q96ED9	Protein Hook homolog 2	9	HOOK2	19	1.007	0.01	0.997272	93.5	98.7	96.4	97.1	105.7	85.7
High	Q99567	Nuclear pore complex protein Nup88	12	NUP88	17	1.018	0.03	0.623285	88.2	98.6	103.3	100.4	108.6	98.2
High	Q15738	Sterol-4-alpha-carboxylate 3-dehydrogenase, decarboxylating	11	NSDHL	X	0.986	-0.02	0.618466	106.7	106.3	99.7	104.8	105.5	83.6
High	Q9NX46	ADP-ribose glycohydrolase ARH3	9	ADPRHL2	1	0.991	-0.01	0.706169	107.4	103.8	98.8	102.9	105.4	88.1
High	Q13510	Acid ceramidase	8	ASAH1	8	0.838	-0.25	0.205957	104.7	115.6	100.6	87.8	100.8	54.4
High	Q96KP1	Exocyst complex component 2	15	EXOC2	6	0.888	-0.17	0.138358	98.5	105	104	92.3	101.1	88.4
High	Q00577	Transcriptional activator protein Pur-alpha	8	PURA	5	1.093	0.13	0.720017	99.2	108.7	96.8	97.8	108.4	108.5
High	Q15057	Arf-GAP with coiled-coil, ANK repeat and PH domain-containing protein 2	14	ACAP2	3	0.917	-0.13	0.415738	108	104.4	90.9	98.7	95.7	75.7
High	P52434	DNA-directed RNA polymerases I, II, and III subunit RPABC3	7	POLR2H	3	0.904	-0.15	0.0917453	105.6	97.2	107.4	98.6	95.4	92.8
High	Q8WUH6	Transmembrane protein 263	9	C12orf23; TMEM263	12	0.954	-0.07	0.255824	102.8	107.6	102.1	98	96.5	104.4
High	P14635	G2/mitotic-specific cyclin-B1	9	CCNB1	5	0.968	-0.05	0.846438	85.1	98.1	109.9	90	94.9	95.2
High	P46108	Adapter molecule crk	10	CRK	17	1.104	0.14	0.709629	94.8	97	96.7	106.8	108.8	87.9
High	P55735	Protein SEC13 homolog	9	SEC13	3	0.844	-0.24	0.193126	110.8	109.1	98.1	92.1	99.6	66.5
High	Q92766	Ras-responsive element-binding protein 1	13	RREB1	6	0.954	-0.07	0.253738	95	106.3	99.3	93.3	94.7	97.1
High	P51116	Fragile X mental retardation syndrome-related protein 2	12	FXR2	17	0.993	-0.01	0.99995	91.2	100.4	96.1	95.4	109.3	84.6
High	Q15642	Cdc42-interacting protein 4	11	TRIP10	19	1.015	0.02	0.844986	99.4	98.8	98.3	100.3	105.8	80.3
High	Q07020	60S ribosomal protein L18	8	RPL18	19	1.06	0.08	0.118586	100	98.9	96.8	105	104.9	99.9
High	Q9H3P7	Golgi resident protein GCP60	10	ACBD3	1	0.993	-0.01	0.729868	99	100.2	100.5	99.6	106.8	77.9
High	P42574	Caspase-3	10	CASP3	4	0.86	-0.22	0.131998	104.3	111.4	98.2	89.7	98.2	77.5
High	Q9Y4P3	Transducin beta-like protein 2	12	TBL2	7	0.875	-0.19	0.0853108	106.8	108.5	104.2	93.4	96.6	72.2
High	P41227	N-alpha-acetyltransferase 10	11	NAA10	X	0.952	-0.07	0.401711	102.8	101.3	98.1	98	96.4	84.5
High	P54709	Sodium/potassium-transporting ATPase subunit beta-3	7	ATP1B3	3	1.01	0.01	0.989783	105.3	100.6	102.1	109.4	103.1	97.4
High	P26583	High mobility group protein B2	11	HMGB2	4	1.331	0.41	0.227173	86.6	77.5	102.3	137	110.2	115.2
High	A2RRP1	Neuroblastoma-amplified sequence	14	NBAS	2	0.997	0	0.489512	98.3	108.4	97.9	98	103.3	81.6
High	P17301	Integrin alpha-2	11	ITGA2	5	1.065	0.09	0.195209	86.8	96.3	99.8	102.5	102	132
High	Q9Y5Y2	Cytosolic Fe-S cluster assembly factor NUBP2	8	NUBP2	16	1.067	0.09	0.140651	95.4	102.4	100.1	100.6	108.2	106.9
High	Q5JWF2	Guanine nucleotide-binding protein G(s) subunit alpha isoforms XLas	13	GNAS	20	1.019	0.03	0.826558	105.4	105	95.8	107	109.9	74.3
High	P82650	28S ribosomal protein S22, mitochondrial	12	MRPS22	3	1.142	0.19	0.602805	96.9	96.7	103.3	110.8	110.6	95.7
High	Q8WUD1	Ras-related protein Rab-2B	3	RAB2B	14	1.017	0.02	0.619215	97.3	99.7	101.3	91.8	101.4	165.3
High	P42566	Epidermal growth factor receptor substrate 15	11	EPS15	1	0.957	-0.06	0.398517	99.3	101.4	107.4	97.1	102.6	73.8
High	Q9NVE7	Pantothenate kinase 4	11	PANK4	1; CHR_HSCHR1_1_CTG3	1.151	0.2	0.391493	92.4	92.9	108.7	106.9	109.2	103.1
High	Q9NR50	Translation initiation factor eIF-2B subunit gamma	15	EIF2B3	1	1.05	0.07	0.271832	97.4	98.3	102.8	107.1	103.2	100.7
High	P46109	Crk-like protein	11	CRKL	22	1.031	0.04	0.999225	100.7	99.4	103	106.4	103.8	93.7
High	O00233	26S proteasome non-ATPase regulatory subunit 9	8	PSMD9	12	0.99	-0.01	0.489447	98.6	99.9	106.6	99	102.5	87.6
High	O75368	SH3 domain-binding glutamic acid-rich-like protein	8	SH3BGRL	X	1.075	0.1	0.944345	99.4	90.8	104.6	113.8	106.8	84.9
High	P84103	Serine/arginine-rich splicing factor 3	12	SRSF3	6	1.13	0.18	0.0734388	95.8	93.5	93.5	105.7	99.9	119.7
High	Q9UDY8	Mucosa-associated lymphoid tissue lymphoma translocation protein 1	12	MALT1	18	0.819	-0.29	0.174154	96.8	106.2	117.6	87	94.9	77.5
High	P48047	ATP synthase subunit O, mitochondrial	8	ATP5O	21	0.932	-0.1	0.415235	113	104.2	98.7	106	97.1	86.2
High	O94903	Pyridoxal phosphate homeostasis protein	11	PROSC; PLPBP	8	0.909	-0.14	0.701173	97.5	106.5	102.2	92.9	109.4	90.6
High	Q9UGP8	Translocation protein SEC63 homolog	13	SEC63	6	1.001	0	0.913343	100.3	101.9	100.2	101.2	100.4	99.6
High	O00443	Phosphatidylinositol 4-phosphate 3-kinase C2 domain-containing subunit alpha	12	PIK3C2A	11	0.971	-0.04	0.632677	96.2	107.8	95.7	93.4	101.2	90.3
High	P55145	Mesencephalic astrocyte-derived neurotrophic factor	9	MANF	3	0.859	-0.22	0.162343	113.7	108.9	97.5	93.6	95.4	90.5
High	Q13242	Serine/arginine-rich splicing factor 9	11	SRSF9	12	0.972	-0.04	0.428881	106.8	104.7	101.3	101.8	102.7	84.8
High	P21359	Neurofibromin	13	NF1	17	0.951	-0.07	0.433931	98.6	106.8	101.4	96.4	104.4	74.7
High	Q9GZT3	SRA stem-loop-interacting RNA-binding protein, mitochondrial	9	SLIRP	14	0.812	-0.3	0.2522	110.6	119.4	92.7	89.8	100.8	76.6
High	P35914	Hydroxymethylglutaryl-CoA lyase, mitochondrial	11	HMGCL	1	0.867	-0.21	0.161458	120.9	111.7	97.3	98.3	96.8	69.9
High	Q53FA7	Quinone oxidoreductase PIG3	10	TP53I3	2	1.034	0.05	0.994778	103.7	92.6	96.4	105.2	99.6	89.6
High	P48556	26S proteasome non-ATPase regulatory subunit 8	11	PSMD8	19	1.012	0.02	0.99332	100.5	98.1	98.4	106.8	99.6	90
High	Q92522	Histone H1x	11	H1FX	3	1.03	0.04	0.767274	109.2	101.4	84.9	105.3	104.5	98.9
High	P04264	Keratin, type II cytoskeletal 1	5	KRT1	12	0.824	-0.28	0.676409	173.5	67.7	108	89	94.5	78.7
High	P46783	40S ribosomal protein S10	13	RPS10	6	1.111	0.15	0.322569	83.1	89.6	98.5	99.5	92.7	147.4
High	Q8NI35	InaD-like protein	11	INADL; PATJ	1	0.997	0	0.512219	86.7	93.7	94.3	93.4	89.4	137
High	Q8IU81	Interferon regulatory factor 2-binding protein 1	14	IRF2BP1	19	0.984	-0.02	0.998252	94.6	101.3	98.8	94.7	103.3	97.2
High	Q9UPU5	Ubiquitin carboxyl-terminal hydrolase 24	15	USP24	1	0.913	-0.13	0.409881	97.5	103.1	100.9	92.1	102.9	91
High	Q9UJY5	ADP-ribosylation factor-binding protein GGA1	7	GGA1	22	1.076	0.11	0.762231	95.1	97.2	101.8	104.6	106	94.1
High	Q10713	Mitochondrial-processing peptidase subunit alpha	11	PMPCA	9	0.911	-0.13	0.232811	105.3	107.3	95.6	96	96.4	88.7
High	O14964	Hepatocyte growth factor-regulated tyrosine kinase substrate	12	HGS	17	1.077	0.11	0.779675	95.4	97.5	99	105	108.4	89.9
High	Q02750	Dual specificity mitogen-activated protein kinase kinase 1	7	MAP2K1	15	0.881	-0.18	0.379421	112.6	111.2	94.9	98	100.2	52.7
High	Q9Y6D5	Brefeldin A-inhibited guanine nucleotide-exchange protein 2	6	ARFGEF2	20	1.028	0.04	0.991757	92.2	93.8	104.4	89.9	101.2	96.5
High	Q96IZ0	PRKC apoptosis WT1 regulator protein	11	PAWR	12	1.127	0.17	0.69808	89.4	97.1	101.1	109.5	118.3	84.9
High	Q14847	LIM and SH3 domain protein 1	13	LASP1	17	0.871	-0.2	0.0099485	104.2	107.4	102.6	86.5	90.8	96.7
High	Q9C0B1	Alpha-ketoglutarate-dependent dioxygenase FTO	10	FTO	16	0.756	-0.4	0.237041	121.5	115.6	92.8	87.3	95.2	71.7
High	Q6ZVM7	TOM1-like protein 2	9	TOM1L2	17	1.011	0.02	0.300098	87.5	98.5	99.6	99.6	112.9	99.3
High	Q9Y6Q5-2	Isoform 2 of AP-1 complex subunit mu-2	8	AP1M2	19	0.918	-0.12	0.278361	114.2	107.1	104.1	98.3	102	67
High	Q9NS69	Mitochondrial import receptor subunit TOM22 homolog	5	TOMM22	22	0.906	-0.14	0.0344329	106.3	107.1	106.1	96.4	98	83.9
High	O00442	RNA 3'-terminal phosphate cyclase	10	RTCA	1	0.999	0	0.835954	101.2	100.9	94.8	100.9	102.2	83.5
High	Q9H9Q2	COP9 signalosome complex subunit 7b	7	COPS7B	2	1.057	0.08	0.48849	92.9	97.7	94.9	95.6	100.3	104.9
High	Q05048	Cleavage stimulation factor subunit 1	9	CSTF1	20	0.983	-0.02	0.971287	93.6	102.8	100.4	94.4	101.6	98.6
High	O00471	Exocyst complex component 5	11	EXOC5	14	0.961	-0.06	0.366406	103.8	110.8	99.9	99.7	103.1	72.9
High	P11233	Ras-related protein Ral-A	7	RALA	7	1.165	0.22	0.0282409	90.3	91	95.1	105.7	106	116.6
High	Q8WXX5	DnaJ homolog subfamily C member 9	10	DNAJC9	10	1.022	0.03	0.417925	87.7	97.3	97.5	99.4	106.8	94.7
High	Q9Y2B0	Protein canopy homolog 2	10	CNPY2	12	1.074	0.1	0.434054	86.3	88.7	82.7	92.7	84.3	215.8
High	P19367	Hexokinase-1	11	HK1	10	0.96	-0.06	0.393526	104.7	111	99.5	100.5	103.9	67.6
High	Q92995	Ubiquitin carboxyl-terminal hydrolase 13	10	USP13	3	0.852	-0.23	0.0430586	105.4	108.4	101.6	90.4	89.8	80.1
High	P63151	Serine/threonine-protein phosphatase 2A 55 kDa regulatory subunit B alpha isoform	9	PPP2R2A	8	0.991	-0.01	0.958742	101.6	103.4	105.6	102.5	110.2	95.3
High	O95232	Luc7-like protein 3	11	LUC7L3	17	0.931	-0.1	0.273806	106.9	106.7	106.3	99.3	102.7	70.6
High	Q5BKZ1	DBIRD complex subunit ZNF326	14	ZNF326	1	1.011	0.02	0.927037	94.3	98.3	103.8	99.4	103.8	87.7
High	P0DN79	Cystathionine beta-synthase-like protein	7	CBS; LOC102724560; CBSL	21	1.161	0.22	0.0604665	83	93.3	95	103.1	108.3	135.1
High	Q9Y3A5	Ribosome maturation protein SBDS	12	SBDS	7	0.893	-0.16	0.228347	103.3	105.2	98.4	92.2	100.6	76.3
High	P36542	ATP synthase subunit gamma, mitochondrial	9	ATP5C1	10	1.048	0.07	0.631541	104.1	99.7	96	104.5	96.7	111.1
High	P19404	NADH dehydrogenase [ubiquinone] flavoprotein 2, mitochondrial	10	NDUFV2	18	0.803	-0.32	0.0320823	108.2	111.2	95.6	85.4	94.5	86.9
High	O95372	Acyl-protein thioesterase 2	10	LYPLA2	1	1.249	0.32	0.00468914	88.7	88.7	97.4	107.2	110.8	117.2
High	Q9BZH6	WD repeat-containing protein 11	14	WDR11	10	1.014	0.02	0.982848	97.8	101.6	91.6	88.6	99.1	106.7
High	Q16222	UDP-N-acetylhexosamine pyrophosphorylase	12	UAP1	1	1.051	0.07	0.471523	95.6	98.9	101.5	103.9	104.7	97.9
High	Q9ULU4	Protein kinase C-binding protein 1	15	ZMYND8	20	0.949	-0.08	0.465762	109.3	105.4	99.4	100.1	106.8	78.9
High	O14777	Kinetochore protein NDC80 homolog	13	NDC80	18	0.763	-0.39	0.146186	106.1	117.2	96.3	81	92.7	65.7
High	Q9GZL7	Ribosome biogenesis protein WDR12	11	WDR12	2	0.953	-0.07	0.528727	100.1	106.4	104.8	99.9	107.1	72.5
High	Q6PD62	RNA polymerase-associated protein CTR9 homolog	13	CTR9	11	0.897	-0.16	0.188905	100.2	106.8	102.7	92.2	97.5	69.9
High	Q13610	Periodic tryptophan protein 1 homolog	11	PWP1	12	1.169	0.23	0.83883	88.9	90.2	117.2	106.3	105.4	98.2
High	P41240	Tyrosine-protein kinase CSK	10	CSK	15	1.003	0	0.738271	97.7	98.6	106.9	102.9	98.9	93.9
High	Q8TBX8	Phosphatidylinositol 5-phosphate 4-kinase type-2 gamma	16	PIP4K2C	12	0.908	-0.14	0.0197507	103.7	107.5	99.3	92.6	94.1	95.4
High	O75312	Zinc finger protein ZPR1	11	ZNF259; ZPR1	11	0.953	-0.07	0.799278	93.3	103.6	100	95.3	103.8	86.7
High	P35244	Replication protein A 14 kDa subunit	6	RPA3	7	0.988	-0.02	0.457848	110.5	102.7	104.7	103.5	105.8	58.2
High	O43815	Striatin	12	STRN	2	0.948	-0.08	0.418114	102.9	103.4	95.7	97.5	99.8	73.1
High	P62750	60S ribosomal protein L23a	11	RPL23A	17	0.941	-0.09	0.814058	97.6	98.9	95.6	91.8	90.3	137.4
High	Q9Y3E5	Peptidyl-tRNA hydrolase 2, mitochondrial	9	PTRH2	17	0.952	-0.07	0.914252	96.8	103	106.1	98	96.9	120
High	Q9H074	Polyadenylate-binding protein-interacting protein 1	15	PAIP1	5	0.921	-0.12	0.319928	109.4	116.5	115.5	106.3	110.3	67.3
High	Q9Y3L3	SH3 domain-binding protein 1	9	SH3BP1	22	0.924	-0.11	0.568505	99.4	108.1	97.9	91.9	108.6	86.1
High	Q9UPN7	Serine/threonine-protein phosphatase 6 regulatory subunit 1	11	PPP6R1	19	0.991	-0.01	0.996007	92.9	101.9	100.5	96.5	99.8	99.6
High	Q86X29	Lipolysis-stimulated lipoprotein receptor	14	LSR	19	1.013	0.02	0.999684	102.3	98.1	94.7	100.1	99.3	95.7
High	O15270	Serine palmitoyltransferase 2	13	SPTLC2	14	0.909	-0.14	0.363785	104.4	108.6	94.2	94.9	98.6	89.1
High	Q9NR28	Diablo homolog, mitochondrial	11	DIABLO	12	1.01	0.01	0.911357	104.9	103.2	90.8	107	104.2	78.6
High	P25098	Beta-adrenergic receptor kinase 1	12	ADRBK1; GRK2	11	1.035	0.05	0.942718	95.9	97.6	100.5	92.7	101	103.5
High	P50583	Bis(5'-nucleosyl)-tetraphosphatase [asymmetrical]	10	NUDT2	9	0.947	-0.08	0.304403	102.8	100	104	97.3	101.6	80
High	P49902	Cytosolic purine 5'-nucleotidase	12	NT5C2	10	0.784	-0.35	0.145243	126.6	114.1	107.7	98.8	89.4	53.7
High	P30405	Peptidyl-prolyl cis-trans isomerase F, mitochondrial	7	PPIF	10	1.045	0.06	0.989908	103.7	100.4	91.2	112.1	104.9	83.8
High	O75396	Vesicle-trafficking protein SEC22b	7	SEC22B	1	0.926	-0.11	0.210186	111.6	108.8	100.7	100.7	102.2	97.8
High	Q9BW92	Threonine--tRNA ligase, mitochondrial	11	TARS2	1	0.906	-0.14	0.323736	101.7	116.4	99.4	92.2	107.3	78.7
High	Q99627	COP9 signalosome complex subunit 8	6	COPS8	2	1.05	0.07	0.540522	95.9	100.3	98	97.7	103.2	102.9
High	Q9UKL0	REST corepressor 1	10	RCOR1	14	0.958	-0.06	0.402083	101	100.9	99.6	96.7	100.2	78.6
High	P36405	ADP-ribosylation factor-like protein 3	9	ARL3	10	0.93	-0.1	0.396695	103.6	105.7	97.1	93.9	102	96.4
High	O00499	Myc box-dependent-interacting protein 1	8	BIN1	2	1.094	0.13	0.852855	102.4	96.4	96.4	105.5	105.5	91.7
High	Q5QJE6	Deoxynucleotidyltransferase terminal-interacting protein 2	12	DNTTIP2	1	0.905	-0.14	0.383539	95.4	105.6	105.2	95.2	103.6	84.9
High	E9PAV3-2	Isoform skNAC-2 of Nascent polypeptide-associated complex subunit alpha, muscle-specific form	5	NACA	12	1.038	0.05	0.260076	93.5	99.7	101.7	101.8	104.3	103.6
High	Q96CW1	AP-2 complex subunit mu	14	AP2M1	3	0.944	-0.08	0.359042	106.3	106.5	100.4	100.3	100.4	80
High	O15347	High mobility group protein B3	8	HMGB3	X	0.895	-0.16	0.0627846	107.9	108.3	97.7	96.5	96.7	90.3
High	O60568	Multifunctional procollagen lysine hydroxylase and glycosyltransferase LH3	15	PLOD3	7	1.045	0.06	0.993973	104.7	101.6	94.7	107.8	106.2	89.6
High	Q13442	28 kDa heat- and acid-stable phosphoprotein	11	PDAP1	7	1.042	0.06	0.995639	98.1	100.9	100.5	104.7	106.3	90.4
High	Q8NBJ5	Procollagen galactosyltransferase 1	16	COLGALT1; GLT25D1	19	1.03	0.04	0.996646	98	102.3	97.8	100.9	103.1	93.4
High	Q9HAV0	Guanine nucleotide-binding protein subunit beta-4	3	GNB4	3	0.803	-0.32	0.0596042	114	110.7	98.8	88.9	95.7	71
High	Q9NVD7	Alpha-parvin	11	PARVA	11	0.937	-0.09	0.248218	102.6	102.3	103.6	96.1	103.6	87
High	Q9BX68	Histidine triad nucleotide-binding protein 2, mitochondrial	5	HINT2	9	0.963	-0.05	0.562704	108.1	103.7	97.2	102.6	99.8	93.7
High	Q7Z3U7	Protein MON2 homolog	15	MON2	12	0.964	-0.05	0.649071	95.1	101.2	105.8	97.5	109.2	69.2
High	Q86VS8	Protein Hook homolog 3	10	HOOK3	8	1.033	0.05	0.983662	96.8	100.6	96.7	99.9	113.7	79.1
High	P34949	Mannose-6-phosphate isomerase	10	MPI	15	0.919	-0.12	0.189883	129.5	109.3	101.7	101.6	100.5	75.6
High	Q6P1M0	Long-chain fatty acid transport protein 4	12	SLC27A4	9	1.018	0.03	0.967538	103.2	100.1	102.4	104.2	105	94.5
High	Q9NRY4	Rho GTPase-activating protein 35	13	ARHGAP35	19	1.119	0.16	0.765831	88.1	95.5	106.8	108.2	106.9	90.4
High	Q8N2F6	Armadillo repeat-containing protein 10	8	ARMC10	7	0.909	-0.14	0.266031	109.4	106.7	101.1	96.9	101.1	65.5
High	Q00169	Phosphatidylinositol transfer protein alpha isoform	12	PITPNA	17	0.987	-0.02	0.606432	113.2	108.7	97.4	107.3	114.5	52.3
High	Q8N806	Putative E3 ubiquitin-protein ligase UBR7	13	UBR7	14; CHR_HSCHR14_7_CTG1	1.024	0.03	0.525342	105.8	105.7	114.2	110.1	108.3	67.5
High	Q96T60	Bifunctional polynucleotide phosphatase/kinase	11	PNKP	19	0.957	-0.06	0.357151	96.4	118.2	97.2	93	103.5	75.3
High	P06493	Cyclin-dependent kinase 1	9	CDK1	10	0.888	-0.17	0.0912245	98.1	104.9	105.2	93.2	98.1	82.3
High	Q9NXH9	tRNA (guanine(26)-N(2))-dimethyltransferase	11	TRMT1	19	1.002	0	0.683895	89.3	104.2	98.6	98.8	106.1	98.2
High	Q6ZXV5	Protein O-mannosyl-transferase TMTC3	11	TMTC3	12	1.116	0.16	0.125306	91.8	103.7	92.5	103.2	107.7	103
High	Q00688	Peptidyl-prolyl cis-trans isomerase FKBP3	12	FKBP3	14	1.03	0.04	0.360161	101.8	101.3	96.1	99.3	104.3	108.8
High	O15143	Actin-related protein 2/3 complex subunit 1B	9	ARPC1B	7	0.892	-0.17	0.0459207	103.7	98.9	105.4	98.1	92.5	89.5
High	O75879	Glutamyl-tRNA(Gln) amidotransferase subunit B, mitochondrial	7	PET112; GATB	4	0.899	-0.15	0.551153	108.8	104	94.4	91.8	93.5	103.7
High	P50579	Methionine aminopeptidase 2	3	METAP2	12	0.975	-0.04	0.905381	91.5	96.3	101.6	93.1	97.5	93.9
High	Q6P587	Acylpyruvase FAHD1, mitochondrial	10	FAHD1	16	0.923	-0.12	0.568639	119.4	103	99.6	109.8	94.6	95.1
High	Q15631	Translin	7	TSN	2	0.964	-0.05	0.569532	108.6	106.8	91.4	103	103	61.5
High	Q8IZ81	ELMO domain-containing protein 2	11	ELMOD2	4	1.172	0.23	0.199689	91.7	88	91.8	107.4	95.1	147.3
High	Q9UL18	Protein argonaute-1	5	AGO1; EIF2C1	1	1.173	0.23	0.17488	94.1	98	85.4	110.5	118.6	93.8
High	Q9P000	COMM domain-containing protein 9	7	COMMD9	11	0.865	-0.21	0.122762	108.7	108.6	108.4	93.9	97.7	66.6
High	Q9P2G3	Kelch-like protein 14	11	KLHL14	18	1.031	0.04	0.711848	105.1	100	103.2	106.4	108.3	72.1
High	Q9BUT1	3-hydroxybutyrate dehydrogenase type 2	9	BDH2	4	0.863	-0.21	0.0894502	107.9	109.8	97.4	93.6	93.2	73.4
High	Q9H089	Large subunit GTPase 1 homolog	13	LSG1	3	1.015	0.02	0.618054	92.8	98.9	103.3	100.5	105.2	98.5
High	O75844	CAAX prenyl protease 1 homolog	10	ZMPSTE24	1	0.932	-0.1	0.929042	97.1	101.3	98.9	90.1	92.1	130.8
High	P61916	NPC intracellular cholesterol transporter 2	8	NPC2	14	0.815	-0.3	0.11752	111.9	112.7	105.6	91.2	95.6	60.7
High	O60443	Gasdermin-E	12	DFNA5; GSDME	7	1.12	0.16	0.999619	89.6	92.9	114.8	104.1	109.7	84.5
High	Q96HS1	Serine/threonine-protein phosphatase PGAM5, mitochondrial	13	PGAM5	12	1.017	0.02	0.955025	97.6	104.4	97.3	99.2	106.3	90
High	Q9NY93	Probable ATP-dependent RNA helicase DDX56	15	DDX56	7	0.993	-0.01	0.823908	88.6	101	100.8	100.1	106.9	93
High	Q9H444	Charged multivesicular body protein 4b	6	CHMP4B	20	0.797	-0.33	0.821854	106.9	113	87.1	82.7	85.1	117.4
High	Q9NXF1	Testis-expressed protein 10	11	TEX10	9	0.956	-0.06	0.892192	98.2	101.6	100.8	96.3	106.1	93.5
High	P61601	Neurocalcin-delta	7	NCALD	8	1.046	0.07	0.651668	120.2	102.5	89.9	107.2	107.8	58.1
High	Q08170	Serine/arginine-rich splicing factor 4	9	SRSF4	1	0.877	-0.19	0.400016	113.7	110.6	96.5	97	106.1	59.7
High	P57737-3	Isoform 3 of Coronin-7	12	CORO7-PAM16; CORO7	16; CHR_HSCHR16_3_CTG1	1.111	0.15	0.275899	84.8	94.8	101.5	100.3	105.4	111.7
High	Q9Y6E2	Basic leucine zipper and W2 domain-containing protein 2	12	BZW2	7	0.877	-0.19	0.138752	100.6	107.2	109	94.1	98.8	82.5
High	P21926	CD9 antigen	7	CD9	12	1.144	0.19	0.366251	98.4	90.2	96.9	110.8	92.2	119.8
High	P61960	Ubiquitin-fold modifier 1	5	UFM1	13	1.09	0.12	0.0158338	95	98	99.9	106.3	106.8	112.1
High	Q16630	Cleavage and polyadenylation specificity factor subunit 6	8	CPSF6	12	0.947	-0.08	0.371195	109.6	100.9	105.8	104.8	100.2	79.8
High	P49590	Probable histidine--tRNA ligase, mitochondrial	6	HARS2	5	0.936	-0.1	0.68292	99.5	111.9	100.1	88.8	93.7	112.2
High	Q5VIR6-4	Isoform 4 of Vacuolar protein sorting-associated protein 53 homolog	9	VPS53	17; CHR_HG2285_HG106_HG2252_PATCH	1.009	0.01	0.465384	88.5	90	87	89.1	89.3	191.6
High	Q9UBX3	Mitochondrial dicarboxylate carrier	8	SLC25A10	17	0.912	-0.13	0.212613	105.1	106.1	99.7	95.8	98.6	85.2
High	Q13362	Serine/threonine-protein phosphatase 2A 56 kDa regulatory subunit gamma isoform	3	PPP2R5C	14	1.044	0.06	0.343987	91.9	96.7	101.9	98.9	101	116.5
High	Q9NTJ5	Phosphatidylinositide phosphatase SAC1	11	SACM1L	3	0.953	-0.07	0.444683	109.1	106.4	96.1	101.4	102	82.3
High	P29350	Tyrosine-protein phosphatase non-receptor type 6	14	PTPN6	12	0.899	-0.15	0.19503	106.2	109.5	97.9	95.5	101.9	88.3
High	Q9HC07	Transmembrane protein 165	6	TMEM165	4	1.106	0.14	0.261585	78.4	97.5	104.9	99.7	107.8	143.5
High	P30626	Sorcin	9	SRI	7	0.974	-0.04	0.376832	107.9	102.3	103.2	103.2	100.5	75.7
High	Q9UBL3	Set1/Ash2 histone methyltransferase complex subunit ASH2	12	ASH2L	8	0.976	-0.04	0.449947	111	102.4	95.4	99.9	100	78.5
High	P16219	Short-chain specific acyl-CoA dehydrogenase, mitochondrial	10	ACADS	12	0.903	-0.15	0.417279	119.7	114.8	95.1	103.7	105.9	77.5
High	Q7Z4W1	L-xylulose reductase	9	DCXR	17	0.987	-0.02	0.822346	99.7	106.2	89.6	98.4	104.5	79.6
High	P27707	Deoxycytidine kinase	7	DCK	4	1.272	0.35	0.0358396	84.6	87	93.8	110.7	103.2	124.3
High	Q9H857-2	Isoform 2 of 5'-nucleotidase domain-containing protein 2	11	NT5DC2	3	1.05	0.07	0.355705	102.6	100.7	87.8	99.5	106.2	105.8
High	P35659	Protein DEK	12	DEK	6	0.967	-0.05	0.0716912	100.9	102.7	100.8	97.6	95.4	98.8
High	Q9NQ29	Putative RNA-binding protein Luc7-like 1	7	LUC7L	16	1.093	0.13	0.849442	92.3	99.2	102.5	108.5	109.1	88.4
High	O75940	Survival of motor neuron-related-splicing factor 30	8	SMNDC1	10	1.053	0.07	0.348564	94.3	102.3	96.4	101.5	108	98
High	Q9NWU2	Glucose-induced degradation protein 8 homolog	6	GID8	20	1.085	0.12	0.0216493	93.3	91.6	96.8	101.2	105.4	101.1
High	Q9H1E3	Nuclear ubiquitous casein and cyclin-dependent kinase substrate 1	11	NUCKS1	1	1.017	0.02	0.850366	105.9	105.3	96.7	107.1	109	80.3
High	P37198	Nuclear pore glycoprotein p62	8	NUP62	19	1.007	0.01	0.841486	96.3	100.3	103.8	101	104.5	86.6
High	P24941	Cyclin-dependent kinase 2	10	CDK2	12	0.958	-0.06	0.517267	96.2	103.5	108.2	99.2	104.4	84.5
High	Q12800	Alpha-globin transcription factor CP2	8	TFCP2	12	1.027	0.04	0.97976	99	97.3	100.3	101.7	105.6	91.9
High	P11279	Lysosome-associated membrane glycoprotein 1	10	LAMP1	13	1.047	0.07	0.42578	90.6	93.3	89.8	94.8	92.8	161.3
High	P19838	Nuclear factor NF-kappa-B p105 subunit	11	NFKB1	4	1.049	0.07	0.534532	93.7	97.2	105.9	101.7	101.9	102.9
High	Q96CT7	Coiled-coil domain-containing protein 124	9	CCDC124	19	0.897	-0.16	0.377259	105.4	114.3	92.7	94.6	100.8	81.8
High	O75152	Zinc finger CCCH domain-containing protein 11A	15	ZC3H11A	1	0.863	-0.21	0.0559446	100.8	105.1	103	88.9	99.2	82.6
High	Q96F86	Enhancer of mRNA-decapping protein 3	11	EDC3	15	0.889	-0.17	0.00941483	103.6	109.9	105.2	93.6	93.8	83.6
High	P01112	GTPase HRas	2	HRAS	11; CHR_HSCHR11_1_CTG8	0.908	-0.14	0.0517268	101.9	105.6	103.8	92.5	98.4	94.2
High	P50748	Kinetochore-associated protein 1	13	KNTC1	12	1.008	0.01	0.99907	90.6	97.5	107	98.3	101.3	95.6
High	P22830	Ferrochelatase, mitochondrial	11	FECH	18	0.715	-0.48	0.00126431	116.9	115.4	105.9	82.5	90.4	81.2
High	Q14185	Dedicator of cytokinesis protein 1	11	DOCK1	10	0.868	-0.2	0.0858638	98.5	109	99	85.9	97.5	81.3
High	P62993	Growth factor receptor-bound protein 2	12	GRB2	17	0.951	-0.07	0.0781777	105.4	104.4	110.3	100.2	102.4	96.3
High	Q7Z478	ATP-dependent RNA helicase DHX29	13	DHX29	5	1.025	0.04	0.83077	96.7	98.2	101.5	100.7	102.5	85.5
High	P49721	Proteasome subunit beta type-2	10	PSMB2	1	0.945	-0.08	0.495991	108.5	106.3	95.1	100.4	103.4	75.6
High	O43765	Small glutamine-rich tetratricopeptide repeat-containing protein alpha	10	SGTA	19	1.087	0.12	0.917769	99.5	94.1	102.4	116.1	108.2	84.3
High	Q13057	Bifunctional coenzyme A synthase	10	COASY	17	0.891	-0.17	0.0344961	111.6	107.9	110.7	99.6	98.6	84
High	Q7LG56	Ribonucleoside-diphosphate reductase subunit M2 B	8	RRM2B	8	0.876	-0.19	0.442087	114.2	108.4	89.9	94.9	104.8	62.4
High	O75688	Protein phosphatase 1B	9	PPM1B	2	0.913	-0.13	0.0508011	103.9	100.3	103.1	94.2	97.7	85.7
High	Q99590	Protein SCAF11	12	SCAF11	12	1.204	0.27	0.479691	84.5	90.8	111.6	109.3	112	100.6
High	Q9NSV4	Protein diaphanous homolog 3	7	DIAPH3	13	1.058	0.08	0.963846	90.4	97.1	101.4	102.7	114.5	68.1
High	O95864	Acyl-CoA 6-desaturase	9	FADS2	11	0.749	-0.42	0.0441667	101.3	116.3	116.3	87	91.9	65
High	Q9NVT9	Armadillo repeat-containing protein 1	9	ARMC1	8	0.947	-0.08	0.320553	98.6	99.2	102.4	93.9	95.7	74.6
High	Q04837	Single-stranded DNA-binding protein, mitochondrial	8	SSBP1	7	1.042	0.06	0.314767	102.1	96	99.5	103.7	99.1	112.4
High	O75122-3	Isoform 3 of CLIP-associating protein 2	10			1.097	0.13	0.15122	83.2	95.6	98.2	103	104.8	111.7
High	P53634	Dipeptidyl peptidase 1	9	CTSC	11	1.417	0.5	0.542581	79.1	80.5	125.2	118.9	114.1	104.7
High	P36551	Oxygen-dependent coproporphyrinogen-III oxidase, mitochondrial	13	CPOX	3	0.967	-0.05	0.638733	107.4	99.1	104.2	101	95.8	100.7
High	P61964	WD repeat-containing protein 5	10	WDR5	9	1.029	0.04	0.245762	101.5	93.8	101	103.9	100.2	107.7
High	Q9H936	Mitochondrial glutamate carrier 1	7	SLC25A22	11	1.036	0.05	0.753133	99.4	99.2	95.3	102.7	109.1	92.2
High	Q9BSD7	Cancer-related nucleoside-triphosphatase	9	NTPCR	1	0.941	-0.09	0.258759	105.2	110.7	102.2	99	103.1	76.5
High	Q9NWS0	PIH1 domain-containing protein 1	9	PIH1D1	19	1.069	0.1	0.997334	86	95.5	119.2	95.5	102.1	102.5
High	Q99614	Tetratricopeptide repeat protein 1	14	TTC1	5	0.974	-0.04	0.458482	99.8	104.6	107.3	101.9	102.9	89.1
High	Q9UHY7	Enolase-phosphatase E1	9	ENOPH1	4	1.108	0.15	0.0608498	102.6	97.2	100.3	111.1	105	111.7
High	Q14807	Kinesin-like protein KIF22	9	KIF22	16	1.073	0.1	0.160736	82.8	92.1	94.4	97.9	98.8	125.5
High	Q9BVG4	Protein PBDC1	9	CXorf26; PBDC1	X	0.848	-0.24	0.338634	111.3	114.6	99.9	94.5	104.7	49.9
High	O75146	Huntingtin-interacting protein 1-related protein	13	HIP1R	12	0.99	-0.01	0.740343	93.2	102.7	100.4	97.5	107.7	99.5
High	Q02338	D-beta-hydroxybutyrate dehydrogenase, mitochondrial	9	BDH1	3; CHR_HSCHR3_2_CTG3	0.991	-0.01	0.643722	114.1	104.4	91	104	103.4	76.1
High	P54619	5'-AMP-activated protein kinase subunit gamma-1	9	PRKAG1	12	1.055	0.08	0.756125	105.1	106.2	103	110.8	111.6	70.1
High	Q9BU89	Deoxyhypusine hydroxylase	7	DOHH	19	0.866	-0.21	0.368578	105.5	109.1	97.1	91.4	100.6	81.2
High	A6NIH7	Protein unc-119 homolog B	8	UNC119B	12	1.175	0.23	0.118157	88.7	90.5	103.5	106.3	106.4	110.7
High	Q16763	Ubiquitin-conjugating enzyme E2 S	9	UBE2S	19	0.886	-0.17	0.537685	88.5	106.4	110.5	92.4	98.3	94.3
High	P36507	Dual specificity mitogen-activated protein kinase kinase 2	6	MAP2K2	19	1.095	0.13	0.997094	96.3	95.8	107.3	105.4	105.5	90.1
High	P35080	Profilin-2	3	PFN2	3	1.068	0.1	0.441112	102.2	97.9	99.5	116	106.3	96.5
High	Q92485	Acid sphingomyelinase-like phosphodiesterase 3b	9	SMPDL3B	1	1.073	0.1	0.865556	103.4	103.1	96.3	111.2	110.7	91.3
High	Q9UN81	LINE-1 retrotransposable element ORF1 protein	12	LOC440264; L1RE1	22	1.032	0.05	0.953447	98.6	109.7	102.3	105.6	109.5	99.3
High	P46977	Dolichyl-diphosphooligosaccharide--protein glycosyltransferase subunit STT3A	14	STT3A	11	0.97	-0.04	0.432879	114.2	107.3	100.3	105.8	104.1	77.7
High	Q969G3	SWI/SNF-related matrix-associated actin-dependent regulator of chromatin subfamily E member 1	12	SMARCE1	17	1.1	0.14	0.15977	90.9	97.8	99.5	99.8	107.6	113.1
High	P15144	Aminopeptidase N	13	ANPEP	15	1.081	0.11	0.49793	98.8	101	83	106.9	111.1	92.3
High	P60510	Serine/threonine-protein phosphatase 4 catalytic subunit	6	PPP4C	16	0.883	-0.18	0.0755476	103.5	105.7	104.8	92.5	97.1	76.2
High	Q92890-1	Isoform Long of Ubiquitin recognition factor in ER-associated degradation protein 1	12	UFD1L; UFD1	22	1.032	0.05	0.941514	97.7	99.4	98.5	102	101.6	94.3
High	P39880	Homeobox protein cut-like 1	3	CUX1	7	1.21	0.28	0.806339	99.9	124.9	90.7	120.9	133.4	89.5
High	Q96C86	m7GpppX diphosphatase	10	DCPS	11	0.922	-0.12	0.32855	104.2	105.9	95.3	96.1	101.3	86.2
High	Q96JB2	Conserved oligomeric Golgi complex subunit 3	9	COG3	13	0.911	-0.13	0.285188	111.1	106.7	101.6	97.3	103.4	71.5
High	Q9BXW9	Fanconi anemia group D2 protein	11	FANCD2	3	0.998	0	0.484148	105.8	115.5	105.3	105.6	109	59.9
High	P30533	Alpha-2-macroglobulin receptor-associated protein	14	LRPAP1	4	1.014	0.02	0.679817	91.6	101.5	103.5	102.9	105.1	101.1
High	O75170	Serine/threonine-protein phosphatase 6 regulatory subunit 2	10	PPP6R2	22	0.985	-0.02	0.802362	97.7	101.9	99	97.4	107.4	82.9
High	P62266	40S ribosomal protein S23	7	RPS23	5	1.026	0.04	0.581612	97.4	97.8	101.3	99.3	100.9	100.3
High	P50542-2	Isoform 2 of Peroxisomal targeting signal 1 receptor	10	PEX5	12	0.942	-0.09	0.564629	100.9	100.1	101.9	95.1	104.1	85.1
High	Q96QR8	Transcriptional activator protein Pur-beta	4	PURB	7	0.765	-0.39	0.00251751	120.8	112.3	106.6	90	85.9	80.3
High	Q8N3R9	MAGUK p55 subfamily member 5	8	MPP5	14	1.075	0.1	0.813978	91.4	98.1	95.5	102.7	112.9	85
High	Q8WXI9	Transcriptional repressor p66-beta	12	GATAD2B	1; CHR_HSCHR1_1_CTG31	1.051	0.07	0.209319	92.4	97.4	99	100.7	104.5	102.3
High	Q14694	Ubiquitin carboxyl-terminal hydrolase 10	12	USP10	16	0.938	-0.09	0.224577	104.9	104	109	103	98.4	97.1
High	P09132	Signal recognition particle 19 kDa protein	6	SRP19	5	0.931	-0.1	0.140517	103.1	106.3	103.7	96.5	101	82.8
High	O76031	ATP-dependent Clp protease ATP-binding subunit clpX-like, mitochondrial	12	CLPX	15	0.948	-0.08	0.120588	104.9	106.4	104.2	99.4	100.5	85.9
High	P13645	Keratin, type I cytoskeletal 10	8	KRT10	17	0.858	-0.22	0.632041	204.7	70.9	97	79	96.4	83.2
High	Q9H7F0	Probable cation-transporting ATPase 13A3	9	ATP13A3	3	0.921	-0.12	0.632949	101.5	106.2	92.4	93.5	100.4	92.4
High	O43768	Alpha-endosulfine	10	ENSA	1	1.471	0.56	0.162424	74.4	78.4	108.5	114.9	115.3	137.3
High	Q15165-1	Isoform 1 of Serum paraoxonase/arylesterase 2	5			1.174	0.23	0.0340545	102.4	95.2	85.1	111.8	106.5	122.7
High	Q7Z2K6	Endoplasmic reticulum metallopeptidase 1	11	ERMP1	9	1.007	0.01	0.999029	98.6	100.4	97.8	96	101.4	99.3
High	Q8IVL6	Prolyl 3-hydroxylase 3	10	LEPREL2; P3H3	12	1.121	0.16	0.231327	91.3	100.6	98.7	96.8	110.6	134.4
High	P28072	Proteasome subunit beta type-6	5	PSMB6	17	1.049	0.07	0.444437	97.5	94.7	103.2	100.1	102.2	103.2
High	Q8N7H5	RNA polymerase II-associated factor 1 homolog	11	PAF1	19	0.904	-0.15	0.29469	103.6	101.2	98.4	91.5	101	78.3
High	Q9BZV1	UBX domain-containing protein 6	9	UBXN6	19	1.206	0.27	0.379595	86.7	92.9	111	107.3	112	112.5
High	Q9UHR4	Brain-specific angiogenesis inhibitor 1-associated protein 2-like protein 1	13	BAIAP2L1	7	0.99	-0.01	0.999383	97.2	98.7	98.9	97.7	104.4	93.3
High	Q96N66	Lysophospholipid acyltransferase 7	9	MBOAT7	19; CHR_HSCHR19LRC_LRC_I_CTG3_1; CHR_HSCHR19LRC_LRC_J_CTG3_1; CHR_HSCHR19LRC_LRC_T_CTG3_1; CHR_HSCHR19LRC_LRC_S_CTG3_1; CHR_HSCHR19LRC_PGF2_CTG3_1; CHR_HSCHR19LRC_PGF1_CTG3_1; CHR_HSCHR19LRC_COX1_CTG3_1; CHR_HSCHR19LRC_COX2_CTG3_1; CHR_HSCHR19_4_CTG3_1	1.061	0.09	0.495819	97.8	90.9	89.4	96.4	89.4	165.4
High	Q9H2J4	Phosducin-like protein 3	7	PDCL3	2	1.06	0.08	0.789488	94.6	93.4	111.5	100.3	106.4	76
High	P40818	Ubiquitin carboxyl-terminal hydrolase 8	9	USP8	15	1.057	0.08	0.875958	98.4	97.9	97.4	106.7	103.5	90.8
High	P24539	ATP synthase F(0) complex subunit B1, mitochondrial	10	ATP5F1	1	1.085	0.12	0.620218	106.7	97.7	97.5	107.5	99.8	106
High	Q9NQG5	Regulation of nuclear pre-mRNA domain-containing protein 1B	7	RPRD1B	20	1	0	0.863715	92.4	102.8	98	98	106	95.3
High	P98175	RNA-binding protein 10	14	RBM10	X	1	0	0.661801	101.5	104.9	97.3	101.5	104.6	81.2
High	Q96C19	EF-hand domain-containing protein D2	9	EFHD2	1	1.068	0.09	0.852797	96.6	101.8	101.6	109.4	108.5	92.5
High	Q96EY7	Pentatricopeptide repeat domain-containing protein 3, mitochondrial	13	PTCD3	2	0.964	-0.05	0.748465	103.6	100.5	98.3	96.9	103.7	96
High	Q13404	Ubiquitin-conjugating enzyme E2 variant 1	2	UBE2V1; TMEM189-UBE2V1	20	0.992	-0.01	0.761743	95.1	91.4	107.3	102.8	94.3	83.7
High	O00401	Neural Wiskott-Aldrich syndrome protein	10	WASL; ASB15	7	1.039	0.05	0.316348	94.9	93	96.4	98.5	114.5	96.2
High	P11802	Cyclin-dependent kinase 4	8	CDK4	12	0.913	-0.13	0.158003	98	107.2	102.3	93.4	97.3	86.6
High	O15511	Actin-related protein 2/3 complex subunit 5	8	ARPC5	1	0.902	-0.15	0.188939	105.3	107.9	105.8	95.4	100.9	68.2
High	Q9HB40	Retinoid-inducible serine carboxypeptidase	10	SCPEP1	17	0.977	-0.03	0.493995	104.9	100.5	95.3	100.5	98.2	86.9
High	Q53H12	Acylglycerol kinase, mitochondrial	12	AGK	7	0.841	-0.25	0.264844	109.2	108.9	92.2	90.9	91.6	94
High	Q8TDN6	Ribosome biogenesis protein BRX1 homolog	10	BRIX1	5	1.01	0.01	0.732568	97.7	102.1	100.4	101.3	101.4	90
High	P21266	Glutathione S-transferase Mu 3	11	GSTM3	1	1.024	0.03	0.613694	111.4	105.4	98.4	110.8	107.9	56.1
High	P20962	Parathymosin	5	PTMS	12	0.89	-0.17	0.0601014	106.3	105.2	101.8	93.6	97.8	82.6
High	Q16629	Serine/arginine-rich splicing factor 7	10	SRSF7	2	1.185	0.25	0.401097	74.2	73.5	75.9	87.9	72.6	275.4
High	Q86UV5	Ubiquitin carboxyl-terminal hydrolase 48	13	USP48	1	0.974	-0.04	0.590152	98.4	104.6	103.7	101	106.3	76.5
High	Q9Y2T2	AP-3 complex subunit mu-1	8	AP3M1	10	0.95	-0.07	0.142852	103.7	105.6	100.2	98.9	98.5	85.9
High	O43598	2'-deoxynucleoside 5'-phosphate N-hydrolase 1	8	C6orf108; DNPH1	6	1	0	0.998905	105	107.4	90.4	105	107.3	91.2
High	P61326	Protein mago nashi homolog	9	MAGOH	1	1.07	0.1	0.300038	102.3	89.4	94.8	110.1	98.4	101.4
High	O75223	Gamma-glutamylcyclotransferase	7	GGCT	7	0.966	-0.05	0.490631	108.2	103.4	95.6	99.9	103.4	71.3
High	Q9UL25	Ras-related protein Rab-21	8	RAB21	12	0.817	-0.29	0.0667178	109.1	111.1	103.7	89.1	94.2	69.5
High	Q8IXH7	Negative elongation factor C/D	12	NELFCD; TH1L	20	0.921	-0.12	0.0882371	105.7	102.1	102	94	94.4	75
High	P61923	Coatomer subunit zeta-1	6	COPZ1	12	0.955	-0.07	0.240089	103.6	104.6	107.2	100.6	99.9	88
High	O75175	CCR4-NOT transcription complex subunit 3	9	CNOT3	19; CHR_HSCHR19LRC_COX2_CTG3_1; CHR_HSCHR19LRC_PGF1_CTG3_1; CHR_HSCHR19_4_CTG3_1; CHR_HSCHR19LRC_LRC_T_CTG3_1; CHR_HSCHR19LRC_LRC_J_CTG3_1; CHR_HSCHR19LRC_LRC_S_CTG3_1; CHR_HSCHR19LRC_COX1_CTG3_1; CHR_HSCHR19LRC_LRC_I_CTG3_1; CHR_HSCHR19LRC_PGF2_CTG3_1	0.923	-0.12	0.148982	99.8	108.5	99.1	92.1	100.2	88.1
High	P10586	Receptor-type tyrosine-protein phosphatase F	16	PTPRF	1	1.09	0.12	0.230979	99.5	93.7	94.6	101.5	103.1	131.8
High	Q9H4L4	Sentrin-specific protease 3	6	SENP3	17	0.871	-0.2	0.176991	111.1	105.8	113.1	96.8	102.7	69.5
High	Q49A26	Putative oxidoreductase GLYR1	10	GLYR1	16	1.024	0.03	0.499155	93.8	98.3	95.9	94.9	98.1	123.2
High	Q13427	Peptidyl-prolyl cis-trans isomerase G	11	PPIG	2	0.947	-0.08	0.308545	100.7	103.4	98.7	95.3	101.7	83
High	Q9BYD6	39S ribosomal protein L1, mitochondrial	7	MRPL1	4	0.896	-0.16	0.259974	111.2	110.5	99.4	99.1	102.2	72.9
High	Q9H9P8	L-2-hydroxyglutarate dehydrogenase, mitochondrial	8	L2HGDH	14	1.117	0.16	0.171005	89.9	95.2	100	101.9	106.4	117.5
High	Q9NYK5	39S ribosomal protein L39, mitochondrial	9	MRPL39	21	1.005	0.01	0.694725	96.6	102.2	106	102.7	104.7	81.8
High	Q9BRK5	45 kDa calcium-binding protein	9	SDF4	1	1.754	0.81	0.192558	62.4	71.5	125.9	116	125.4	143.5
High	P46776	60S ribosomal protein L27a	8	RPL27A	11	0.875	-0.19	0.131001	104	112.1	102.2	91	97	79.3
High	Q9NQ48	Leucine zipper transcription factor-like protein 1	6	LZTFL1	3	1.048	0.07	0.970635	106.1	108.3	94.4	111.1	113.1	80.6
High	P53701	Cytochrome c-type heme lyase	10	HCCS	X	0.92	-0.12	0.32133	107.3	104.8	101.1	96.4	99.5	63
High	Q99848	Probable rRNA-processing protein EBP2	10	EBNA1BP2	1	0.963	-0.05	0.575989	105.2	106.6	96.6	101.3	106.4	67.1
High	Q8IYB3	Serine/arginine repetitive matrix protein 1	9	SRRM1	1	1.026	0.04	0.939877	94.2	100.5	102	103.1	109.7	78.1
High	Q15287	RNA-binding protein with serine-rich domain 1	5	RNPS1	16	1.14	0.19	0.210618	92.1	89.1	102.5	99.5	105	119.4
High	Q8WU90	Zinc finger CCCH domain-containing protein 15	14	ZC3H15	2	1.078	0.11	0.748657	105	104.3	115.4	113.2	113.9	76.2
High	O14672	Disintegrin and metalloproteinase domain-containing protein 10	15	ADAM10	15	0.778	-0.36	0.00974798	113.3	112.7	107.5	87.7	90.6	75.3
High	P20674	Cytochrome c oxidase subunit 5A, mitochondrial	5	COX5A	15	1.195	0.26	0.191219	107.2	87.9	99.7	121	100.4	119.1
High	O14727	Apoptotic protease-activating factor 1	13	APAF1	12	0.987	-0.02	0.892042	96.8	99.5	98.5	97.3	103.8	87.9
High	Q9NQT8	Kinesin-like protein KIF13B	11	KIF13B	8	1.207	0.27	0.890421	87.1	91.8	109.2	110.7	114.2	82.1
High	O43148	mRNA cap guanine-N7 methyltransferase	10	RNMT	18	0.995	-0.01	0.736894	104.2	99.7	93.4	102.1	99.2	82.6
[truncated: 3,251 more rows]
