# Supplementary material for: Role of the prorenin receptor in endometrial cancer cell growth
Source: Oncotarget. 2022 Apr 1;13:587–99. doi: 10.18632/oncotarget.28224 (PMC8986267; doi:10.18632/oncotarget.28224)
Supplement: Supplementary file 3 [file oncotarget-13-28224-s003.xlsx]

## Sheet: Sheet1
Supplementary Table 3: Protein atlas summary table
Protein	Fold Change	Prognostic Value	RNA cancer category	Protein expression	Link
MAX Gene-Associated Protein	↑	Gene product is ot prognostic	Low cancer specificity	Most cancer tissues displayed weak to moderate nucleolar and occasional cytoplasmic immunoreactivity. Many hepatocellular carcinomas, colorectal, cervical, thyroid, endometrial and renal cancers were negative.	ENSG00000174197-MGA
			Detected in all
Uncharacterized protein C1orf122	↑	N/A	N/A	N/A	N/A
Pogo Transposable Element with KRAB Domain	↑	Liver cancer (unfavourable)	Low cancer specificity	Most cancers showed moderate to strong nuclear staining. Several cases of hepatocellular carcinomas were negative.	ENSG00000143157-POGK
			Detected in all
Isoform 7 of Sodium Bicarbonate Cotransporter 3	↓	Renal cancer (unfavourable)	Low cancer specificity	Weak to moderate cytoplasmic immunoreactivity was observed in malignant melanomas, malignant gliomas, gastric and testicular cancers. Remaining tumors were negative in most cases.	ENSG00000033867-SLC4A7
			Detected in all
Epithelial splicing regulatory protein 1	↓	Renal cancer (favourable), Pancreatic cancer (unfavourable), Endometrial cancer (unfavourable) and Breast cancer (unfavourable)	Low cancer specificity	Weak to moderate nuclear and/or cytoplasmic positivity was observed in several cases. Mucinous cystadenocarcinomas of the ovary displayed strong nuclear staining. Malignant lymphomas and liver cancers were negative.	ENSG00000104413-ESRP1
			Detected in all
Protein phosphatase inhibitor 2	↓	Gene product is not prognostic	Low cancer specificity	Pending cancer tissue analysis.	ENSG00000184203-PPP1R2
			Detected in all
Trans-Golgi network integral membrane protein 2	↓	Gene product is not prognostic	Low cancer specificity	Malignant cells displayed moderate to strong staining in the cytoplasm which had a granular pattern.	ENSG00000152291-TGOLN2
			Detected in all
Mitochondrial intermediate peptidase	↓	Renal cancer (favourable)	Low cancer specificity	Cancer tissues of female genitalia, colorectal and breast cancers as well as several cases of skin and prostate cancers showed moderate to strong immunoreactivity. Remaining cancer tissues showed weak to moderate granular cytoplasmic staining or were negative. Some had additional nuclear staining.	ENSG00000027001-MIPEP
			Detected in all
Charged multivesicular body protein 1b	↓	Renal cancer (favourable)	Low cancer specificity	Cancer cells displayed moderate to strong granular cytoplasmic staining with additional membranous and/or nuclear positivity in several cases. Cases of gliomas and testicular cancers were weakly stained. Cases of stomach, pancreatic, endometrial and ovarian cancers displayed strong positivity. Lymphomas and testis cancers were negative.	ENSG00000255112-CHMP1B
			Detected in all
NADH dehydrogenase [ubiquinone] 1 subunit C2	↓	Renal cancer (favourable)	Low cancer specificity	Most cancers displayed weak to moderate cytoplasmic immunoreactivity. Gliomas, lymphomas, skin, testicular and renal cancers were mainly negative. Several cases of prostate cancers along with one case of endometrial cancer showed weak to moderate cytoplasmic staining with a dot-like pattern. Remaining cancers were negative.	ENSG00000151366-NDUFC2
			Detected in all
Iron-sulfur cluster assembly enzyme ISCU, mitochondrial	↓	Renal cancer (favourable), Cervical cancer (favourable) and Urothelial cancer (favourable)	Low cancer specificity	Moderate to strong cytoplasmic positivity and/or membranous immunoreactivity was observed in most cancer tissues. Squamous and basal cell carcinomas along with gliomas, liver, prostate, testicular and renal cancers were mostly negative.	ENSG00000136003-ISCU
			Detected in all	Strongest staining in gliomas and melanomas.
Isoform 2 of V-type proton ATPase 116 kDa subunit a isoform 1	↓	Renal cancer (favourable), Pancreatic cancer (favourable) and Urothelial cancer (unfavourable)	Low cancer specificity	Weak to moderate cytoplasmic staining was observed in most malignancies. A few cases of endometrial cancers were strongly stained. Testicular cancers as well as several ovarian, lung, and skin cancers were negative.	ENSG00000033627-ATP6V0A1
			Detected in all
Cystine/glutamate transporter	↓	Ovarian cancer (favourable)	Low cancer specificity	Pending cancer tissue analysis.	ENSG00000151012-SLC7A11
			Detected in all
NADH dehydrogenase [ubiquinone] 1 subunit C1, mitochondrial	↓	Endometrial cancer (favourable), Urothelial cancer (favourable) and Renal cancer (favourable)	Low cancer specificity	Most cancer cells showed moderate cytoplasmic staining with additional nuclear positivity in many cases. Many hepatocellular carcinomas and thyroid papillary adenocarcinomas along with a few malignant melanomas and non-Hodgkins lymphomas were strongly stained. Several cervical, endometrial and prostate cancers were weakly stained or negative.	ENSG00000109390-NDUFC1
			Detected in all
Retinol dehydrogenase 11	↓	Renal cancer (favourable), Head and Neck cancer (unfavourable) and Endometrial cancer (favourable)	Cancer enriched (Prostate cancer)	Prostate cancers displayed weak to moderate cytoplasmic positivity. Remaining cancer tissues were negative.	ENSG00000072042-RDH11
			Detected in all
V-type proton ATPase subunit d 1	↓	Renal cancer (favourable) and Pancreatic cancer (favourable)	Low cancer specificity	Malignant tissues were in general negative or displayed moderate membranous and cytoplasmic immunoreactivity in a fraction of cells.	ENSG00000159720-ATP6V0D1
			Detected in all
Dehydrogenase/reductase SDR family member 2, mitochondrial	↓	Renal cancer (unfavourable), Endometrial cancer (unfavourable) and Urothelial cancer (favourable)	Cancer enriched (Urothelial cancer)	Few urothelial cancers exhibited moderate to strong cytoplasmic immunoreactivity. A single case of lobular carcinoma of breast showed moderate positivity. Remaining cancer tissues were negative.	ENSG00000100867-DHRS2
			Detected in many
Serum albumin	↓	Stomach cancer (unfavourable)	Cancer enriched (Liver cancer)	Most cancers displayed moderate cytoplasmic and/or membranous immunoreactivity. Lymphomas along with several gliomas and stomach cancers were negative. Cases of ductal breast carcinomas, testis and renal cancers exhibited strong positivity. Most melanomas, lung and skin cancers were negative.	ENSG00000163631-ALB
			Detected in many
Methyltransferase-like protein 7A	↓	Renal cancer (favourable)	Low cancer specificity	Pending cancer tissue analysis.	ENSG00000185432-METTL7A
			Detected in all
Dynein light chain Tctex-type 1	↓	Liver cancer (unfavourable)	Low cancer specificity	Pending cancer tissue analysis.	ENSG00000146425-DYNLT1
			Detected in all
SLIT-ROBO Rho GTPase-activating protein 3	↓	Gene product is not prognostic	Low cancer specificity	Single case of non-Hodgkin's lymphoma displayed strong cytoplasmic staining. A few cases of gliomas, prostate, ovarian, skin, colorectal, endometrial, cervical, breast and thyroid cancers exhibited weak to moderate cytoplasmic positivity, with additional nuclear or membranous positivity in some cases. Remaining cancer tissues were weakly stained or negative.	ENSG00000196220-SRGAP3
			Detected in many
Renin receptor	↓	Renal cancer (favourable)	Low cancer specificity	Most cancer tissues showed moderate cytoplasmic positivity. In renal cancers, additional membranous immunoreactivity was observed.	ENSG00000182220-ATP6AP2
			Detected in all
